# Supplementary material for: Diindeno[1,2-b:2′,1′-n]perylene: a closed shell related Chichibabin's hydrocarbon, the synthesis, molecular packing, electronic and charge transport properties
Source: Chem Sci. 2015 Mar 26;6(6):3402–9. doi: 10.1039/c5sc00652j (PMC5659070; doi:10.1039/c5sc00652j)
Supplement: Supplementary file 2 [file SC-006-C5SC00652J-s002.cif]

# Electronic Supplementary Material (ESI) for Chemical Science.
# This journal is © The Royal Society of Chemistry 2015

####################################################################### 
# 
# This file contains crystal structure data downloaded from the 
# Cambridge Structural Database (CSD) hosted by the Cambridge 
# Crystallographic Data Centre (CCDC).
# 
# Full information about CCDC data access policies and citation 
# guidelines are available at http://www.ccdc.cam.ac.uk/access/V1 
# 
# Audit and citation data items may have been added by the CCDC. 
# Please retain this information to preserve the provenance of 
# this file and to allow appropriate attribution of the data. 
# 
#######################################################################

data_6
_database_code_depnum_ccdc_archive 'CCDC 1050080'
_audit_update_record             
;
2015-02-17 deposited with the CCDC.
2015-03-26 downloaded from the CCDC.
;

_audit_creation_method           SHELXL-2014/7
_shelx_SHELXL_version_number     2014/7
_chemical_name_systematic        ?
_chemical_name_common            ?
_chemical_melting_point          ?
_chemical_formula_moiety         ?
_chemical_formula_sum            'C34 H18 O2'
_chemical_formula_weight         458.48

loop_
_atom_type_symbol
_atom_type_description
_atom_type_scat_dispersion_real
_atom_type_scat_dispersion_imag
_atom_type_scat_source
C C 0.0033 0.0016 'International Tables Vol C Tables 4.2.6.8 and 6.1.1.4'
H H 0.0000 0.0000 'International Tables Vol C Tables 4.2.6.8 and 6.1.1.4'
O O 0.0106 0.0060 'International Tables Vol C Tables 4.2.6.8 and 6.1.1.4'

_space_group_crystal_system      monoclinic
_space_group_IT_number           5
_space_group_name_H-M_alt        'C 2'
_space_group_name_Hall           'C 2y'

_shelx_space_group_comment       
; 
The symmetry employed for this shelxl refinement is uniquely defined 
by the following loop, which should always be used as a source of 
symmetry information in preference to the above space-group names. 
They are only intended as comments. 
;

loop_
_space_group_symop_operation_xyz
'x, y, z'
'-x, y, -z'
'x+1/2, y+1/2, z'
'-x+1/2, y+1/2, -z'

_cell_length_a                   13.707(2)
_cell_length_b                   6.3468(10)
_cell_length_c                   13.269(3)
_cell_angle_alpha                90
_cell_angle_beta                 103.472(8)
_cell_angle_gamma                90
_cell_volume                     1122.5(3)
_cell_formula_units_Z            2
_cell_measurement_temperature    296(2)
_cell_measurement_reflns_used    3717
_cell_measurement_theta_min      3.06
_cell_measurement_theta_max      29.47

_exptl_crystal_description       parallelepiped
_exptl_crystal_colour            yellow
_exptl_crystal_density_meas      ?
_exptl_crystal_density_method    ?
_exptl_crystal_density_diffrn    1.356
_exptl_crystal_F_000             476
_exptl_transmission_factor_min   0.7182
_exptl_transmission_factor_max   0.7460
_exptl_crystal_size_max          0.240
_exptl_crystal_size_mid          0.200
_exptl_crystal_size_min          0.120
_exptl_absorpt_coefficient_mu    0.083
_shelx_estimated_absorpt_T_min   0.980
_shelx_estimated_absorpt_T_max   0.990
_exptl_absorpt_correction_type   multi-scan
_exptl_absorpt_correction_T_min  ?
_exptl_absorpt_correction_T_max  ?
_exptl_absorpt_process_details   'SADABS (Sheldrick, V2.10)'
_exptl_absorpt_special_details   'Blessing, Acta Cryst. (1995) A51, 33-38'
_diffrn_ambient_temperature      296(2)
_diffrn_radiation_wavelength     0.71073
_diffrn_radiation_type           MoK\a
_diffrn_source                   'fine-focus sealed tube'
_diffrn_measurement_device_type  'Bruker APEX-II CCD'
_diffrn_measurement_method       '\f and \w scans'
_diffrn_detector_area_resol_mean ?
_diffrn_reflns_number            6280
_diffrn_reflns_av_unetI/netI     0.0296
_diffrn_reflns_av_R_equivalents  0.0326
_diffrn_reflns_limit_h_min       -16
_diffrn_reflns_limit_h_max       16
_diffrn_reflns_limit_k_min       -7
_diffrn_reflns_limit_k_max       6
_diffrn_reflns_limit_l_min       -15
_diffrn_reflns_limit_l_max       15
_diffrn_reflns_theta_min         1.578
_diffrn_reflns_theta_max         24.984
_diffrn_reflns_theta_full        24.984
_diffrn_measured_fraction_theta_max 1.000
_diffrn_measured_fraction_theta_full 1.000
_diffrn_reflns_Laue_measured_fraction_max 1.000
_diffrn_reflns_Laue_measured_fraction_full 1.000
_diffrn_reflns_point_group_measured_fraction_max 0.944
_diffrn_reflns_point_group_measured_fraction_full 0.944
_reflns_number_total             1865
_reflns_number_gt                1772
_reflns_threshold_expression     'I > 2\s(I)'
_reflns_Friedel_coverage         0.717
_reflns_Friedel_fraction_max     0.875
_reflns_Friedel_fraction_full    0.875

_reflns_special_details          
; 
 Reflections were merged by SHELXL according to the crystal 
 class for the calculation of statistics and refinement. 
  
 _reflns_Friedel_fraction is defined as the number of unique 
 Friedel pairs measured divided by the number that would be 
 possible theoretically, ignoring centric projections and 
 systematic absences. 
;

_computing_data_collection       'Bruker APEX2'
_computing_cell_refinement       'Bruker SAINT'
_computing_data_reduction        'Bruker SAINT'
_computing_structure_solution    'SHELXS-97 (Sheldrick 2008)'
_computing_structure_refinement  'SHELXL-2014/7 (Sheldrick, 2014)'
_computing_molecular_graphics    'Bruker SHELXTL'
_computing_publication_material  'Bruker SHELXTL'
_refine_special_details          ?
_refine_ls_structure_factor_coef Fsqd
_refine_ls_matrix_type           full
_refine_ls_weighting_scheme      calc
_refine_ls_weighting_details     
'w=1/[\s^2^(Fo^2^)+(0.0650P)^2^+0.0052P] where P=(Fo^2^+2Fc^2^)/3'
_atom_sites_solution_primary     ?
_atom_sites_solution_secondary   ?
_atom_sites_solution_hydrogens   geom
_refine_ls_hydrogen_treatment    constr
_refine_ls_extinction_method     none
_refine_ls_extinction_coef       .
_refine_ls_abs_structure_details 
; 
 Flack x determined using 700 quotients [(I+)-(I-)]/[(I+)+(I-)] 
 (Parsons, Flack and Wagner, Acta Cryst. B69 (2013) 249-259). 
;
_refine_ls_abs_structure_Flack   1.4(8)
_chemical_absolute_configuration ?
_refine_ls_number_reflns         1865
_refine_ls_number_parameters     165
_refine_ls_number_restraints     1
_refine_ls_R_factor_all          0.0409
_refine_ls_R_factor_gt           0.0302
_refine_ls_wR_factor_ref         0.1011
_refine_ls_wR_factor_gt          0.0873
_refine_ls_goodness_of_fit_ref   1.206
_refine_ls_restrained_S_all      1.205
_refine_ls_shift/su_max          0.000
_refine_ls_shift/su_mean         0.000

loop_
_atom_site_label
_atom_site_type_symbol
_atom_site_fract_x
_atom_site_fract_y
_atom_site_fract_z
_atom_site_U_iso_or_equiv
_atom_site_adp_type
_atom_site_occupancy
_atom_site_site_symmetry_order
_atom_site_calc_flag
_atom_site_refinement_flags_posn
_atom_site_refinement_flags_adp
_atom_site_refinement_flags_occupancy
_atom_site_disorder_assembly
_atom_site_disorder_group
O1 O 0.59289(12) 0.6418(4) 0.72417(15) 0.0559(6) Uani 1 1 d . . . . .
C2 C 0.67221(17) 0.5586(4) 0.72266(18) 0.0354(6) Uani 1 1 d . . . . .
C3 C 0.68576(17) 0.3610(4) 0.66623(17) 0.0359(6) Uani 1 1 d . . . . .
C4 C 0.6147(2) 0.2287(5) 0.6078(2) 0.0464(7) Uani 1 1 d . . . . .
H4 H 0.5466 0.2575 0.5973 0.056 Uiso 1 1 calc R U . . .
C5 C 0.6486(2) 0.0504(5) 0.5651(2) 0.0503(7) Uani 1 1 d . . . . .
H5 H 0.6024 -0.0409 0.5248 0.060 Uiso 1 1 calc R U . . .
C6 C 0.7500(2) 0.0075(4) 0.58167(19) 0.0471(7) Uani 1 1 d . . . . .
H6 H 0.7709 -0.1115 0.5516 0.056 Uiso 1 1 calc R U . . .
C7 C 0.82136(19) 0.1388(4) 0.64240(18) 0.0399(6) Uani 1 1 d . . . . .
H7 H 0.8894 0.1081 0.6543 0.048 Uiso 1 1 calc R U . . .
C8 C 0.78801(17) 0.3159(4) 0.68443(16) 0.0331(6) Uani 1 1 d . . . . .
C9 C 0.84289(16) 0.4803(4) 0.75420(16) 0.0322(5) Uani 1 1 d . . . . .
C10 C 0.94599(17) 0.4980(4) 0.79823(18) 0.0400(6) Uani 1 1 d . . . . .
H10 H 0.9913 0.4042 0.7804 0.048 Uiso 1 1 calc R U . . .
C11 C 0.97821(16) 0.6556(5) 0.86776(18) 0.0385(6) Uani 1 1 d . . . . .
H11 H 1.0463 0.6649 0.8987 0.046 Uiso 1 1 calc R U . . .
C12 C 0.91216(15) 0.8063(4) 0.89496(17) 0.0311(5) Uani 1 1 d . . . . .
C13 C 0.94636(16) 0.9679(4) 0.96953(16) 0.0321(6) Uani 1 1 d . . . . .
C14 C 0.88085(17) 1.1197(4) 0.98558(18) 0.0370(6) Uani 1 1 d . . . . .
H14 H 0.9035 1.2263 1.0334 0.044 Uiso 1 1 calc R U . . .
C15 C 0.77922(17) 1.1172(4) 0.93073(19) 0.0375(6) Uani 1 1 d . . . . .
H15 H 0.7366 1.2251 0.9409 0.045 Uiso 1 1 calc R U . . .
C16 C 0.74311(16) 0.9592(4) 0.86329(17) 0.0335(6) Uani 1 1 d . . . . .
H16 H 0.6756 0.9573 0.8293 0.040 Uiso 1 1 calc R U . . .
C17 C 0.80758(15) 0.7976(4) 0.84453(16) 0.0291(5) Uani 1 1 d . . . . .
C18 C 0.77598(16) 0.6258(4) 0.77719(17) 0.0313(5) Uani 1 1 d . . . . .

loop_
_atom_site_aniso_label
_atom_site_aniso_U_11
_atom_site_aniso_U_22
_atom_site_aniso_U_33
_atom_site_aniso_U_23
_atom_site_aniso_U_13
_atom_site_aniso_U_12
O1 0.0249(9) 0.0619(13) 0.0756(13) -0.0220(11) 0.0012(8) 0.0074(10)
C2 0.0282(12) 0.0404(15) 0.0352(12) -0.0002(10) 0.0023(9) 0.0041(11)
C3 0.0324(12) 0.0405(15) 0.0323(12) 0.0001(11) 0.0022(10) 0.0019(11)
C4 0.0368(14) 0.0510(16) 0.0476(15) -0.0034(13) 0.0021(11) -0.0018(12)
C5 0.0496(17) 0.0493(17) 0.0472(15) -0.0093(13) 0.0013(12) -0.0076(13)
C6 0.0599(16) 0.0404(16) 0.0389(13) -0.0057(12) 0.0075(11) 0.0051(14)
C7 0.0416(13) 0.0393(14) 0.0375(13) -0.0021(12) 0.0069(10) 0.0069(13)
C8 0.0320(11) 0.0366(13) 0.0289(11) 0.0000(10) 0.0037(9) 0.0032(11)
C9 0.0280(11) 0.0375(13) 0.0300(11) -0.0006(11) 0.0040(9) 0.0055(11)
C10 0.0284(12) 0.0454(16) 0.0445(13) -0.0051(13) 0.0050(10) 0.0107(12)
C11 0.0226(10) 0.0459(15) 0.0437(14) -0.0065(12) 0.0010(9) 0.0054(12)
C12 0.0251(11) 0.0353(12) 0.0317(11) 0.0042(10) 0.0040(9) 0.0027(10)
C13 0.0299(13) 0.0338(13) 0.0312(12) 0.0033(10) 0.0042(9) 0.0008(11)
C14 0.0329(12) 0.0355(14) 0.0400(13) -0.0032(11) 0.0034(10) 0.0017(12)
C15 0.0319(12) 0.0356(14) 0.0443(13) -0.0009(11) 0.0078(10) 0.0097(11)
C16 0.0229(11) 0.0391(13) 0.0372(12) 0.0029(10) 0.0040(9) 0.0056(10)
C17 0.0267(11) 0.0327(12) 0.0270(10) 0.0024(10) 0.0043(8) 0.0018(10)
C18 0.0247(11) 0.0357(13) 0.0321(11) 0.0011(10) 0.0039(9) 0.0026(10)

_geom_special_details            
; 
 All esds (except the esd in the dihedral angle between two l.s. planes) 
 are estimated using the full covariance matrix.  The cell esds are taken 
 into account individually in the estimation of esds in distances, angles 
 and torsion angles; correlations between esds in cell parameters are only 
 used when they are defined by crystal symmetry.  An approximate (isotropic) 
 treatment of cell esds is used for estimating esds involving l.s. planes. 
;

loop_
_geom_bond_atom_site_label_1
_geom_bond_atom_site_label_2
_geom_bond_distance
_geom_bond_site_symmetry_2
_geom_bond_publ_flag
O1 C2 1.213(3) . ?
C2 C3 1.494(3) . ?
C2 C18 1.500(3) . ?
C3 C4 1.379(4) . ?
C3 C8 1.395(3) . ?
C4 C5 1.393(4) . ?
C4 H4 0.9300 . ?
C5 C6 1.383(4) . ?
C5 H5 0.9300 . ?
C6 C7 1.390(4) . ?
C6 H6 0.9300 . ?
C7 C8 1.379(4) . ?
C7 H7 0.9300 . ?
C8 C9 1.479(3) . ?
C9 C18 1.384(3) . ?
C9 C10 1.402(3) . ?
C10 C11 1.363(4) . ?
C10 H10 0.9300 . ?
C11 C12 1.420(3) . ?
C11 H11 0.9300 . ?
C12 C13 1.426(3) . ?
C12 C17 1.435(3) . ?
C13 C14 1.367(3) . ?
C13 C13 1.504(4) 2_757 ?
C14 C15 1.413(3) . ?
C14 H14 0.9300 . ?
C15 C16 1.358(4) . ?
C15 H15 0.9300 . ?
C16 C17 1.413(3) . ?
C16 H16 0.9300 . ?
C17 C18 1.413(3) . ?

loop_
_geom_angle_atom_site_label_1
_geom_angle_atom_site_label_2
_geom_angle_atom_site_label_3
_geom_angle
_geom_angle_site_symmetry_1
_geom_angle_site_symmetry_3
_geom_angle_publ_flag
O1 C2 C3 126.2(2) . . ?
O1 C2 C18 128.4(2) . . ?
C3 C2 C18 105.40(19) . . ?
C4 C3 C8 121.4(2) . . ?
C4 C3 C2 129.7(2) . . ?
C8 C3 C2 108.8(2) . . ?
C3 C4 C5 117.7(3) . . ?
C3 C4 H4 121.1 . . ?
C5 C4 H4 121.1 . . ?
C6 C5 C4 120.9(3) . . ?
C6 C5 H5 119.6 . . ?
C4 C5 H5 119.6 . . ?
C5 C6 C7 121.3(3) . . ?
C5 C6 H6 119.3 . . ?
C7 C6 H6 119.3 . . ?
C8 C7 C6 117.9(2) . . ?
C8 C7 H7 121.0 . . ?
C6 C7 H7 121.0 . . ?
C7 C8 C3 120.8(2) . . ?
C7 C8 C9 131.3(2) . . ?
C3 C8 C9 107.9(2) . . ?
C18 C9 C10 120.7(2) . . ?
C18 C9 C8 110.00(19) . . ?
C10 C9 C8 129.3(2) . . ?
C11 C10 C9 118.5(2) . . ?
C11 C10 H10 120.8 . . ?
C9 C10 H10 120.8 . . ?
C10 C11 C12 122.8(2) . . ?
C10 C11 H11 118.6 . . ?
C12 C11 H11 118.6 . . ?
C11 C12 C13 122.3(2) . . ?
C11 C12 C17 118.8(2) . . ?
C13 C12 C17 118.8(2) . . ?
C14 C13 C12 119.5(2) . . ?
C14 C13 C13 120.77(18) . 2_757 ?
C12 C13 C13 119.68(17) . 2_757 ?
C13 C14 C15 121.1(2) . . ?
C13 C14 H14 119.5 . . ?
C15 C14 H14 119.5 . . ?
C16 C15 C14 120.7(2) . . ?
C16 C15 H15 119.6 . . ?
C14 C15 H15 119.6 . . ?
C15 C16 C17 120.3(2) . . ?
C15 C16 H16 119.8 . . ?
C17 C16 H16 119.8 . . ?
C18 C17 C16 124.03(19) . . ?
C18 C17 C12 116.77(19) . . ?
C16 C17 C12 119.2(2) . . ?
C9 C18 C17 122.21(19) . . ?
C9 C18 C2 107.9(2) . . ?
C17 C18 C2 129.9(2) . . ?

_refine_diff_density_max         0.741
_refine_diff_density_min         -0.799
_refine_diff_density_rms         0.362

_shelx_hkl_file                  
; 
   2   0   0 5057.99  196.28 
   2   0   0 5057.79  167.78 
  -2   0   0 5178.58  197.18 
  -2   0   0 5086.79  168.18 
  -4   0   0    2.30    0.80 
  -4   0   0    2.80    1.10 
  -4   0   0    1.70    1.00 
   4   0   0    2.10    1.00 
   4   0   0    2.40    0.60 
   4   0   0    2.50    0.80 
  -6   0   0  311.37   11.20 
  -6   0   0  301.17   13.20 
   6   0   0  306.17   10.60 
   6   0   0  286.27   13.10 
  -6   0   0  325.37   13.30 
   6   0   0  289.37   11.20 
  -8   0   0   84.89    5.30 
   8   0   0   85.69    3.80 
   8   0   0   78.89    4.40 
  -8   0   0   87.99    4.60 
  -8   0   0   94.59    5.60 
 -10   0   0   11.60    2.10 
 -10   0   0   11.10    2.50 
 -10   0   0   10.10    2.60 
  10   0   0    7.80    1.90 
  10   0   0    6.70    1.20 
  12   0   0   20.60    2.90 
  12   0   0   21.30    2.20 
 -12   0   0   13.70    3.10 
 -14   0   0   59.09    6.60 
  14   0   0   66.29    5.10 
  14   0   0   69.79    3.80 
 -16   0   0    3.80    2.80 
  16   0   0   -0.90    1.50 
  18   0   0    6.10    2.70 
  -1  -1   0  391.26   14.80 
   1  -1   0  404.06   15.10 
  -1  -1   0  357.16   14.80 
   1  -1   0  389.36   15.10 
   1  -1   0  394.86   13.00 
   1   1   0  358.56   14.70 
  -1   1   0  348.37   15.00 
  -1   1   0  401.86   13.00 
  -1   1   0  387.06   15.10 
   1   1   0  410.26   14.70 
   3  -1   0  573.14   22.90 
   3  -1   0  609.84   23.00 
  -3  -1   0  558.54   19.10 
   3  -1   0  595.24   19.70 
  -3  -1   0  564.34   18.90 
  -3   1   0  561.44   22.90 
   3   1   0  560.84   22.50 
   3   1   0  562.04   19.10 
  -3   1   0  611.04   19.70 
  -3   1   0  583.94   23.00 
  -5  -1   0  204.38    7.00 
   5  -1   0  192.08    9.30 
  -5  -1   0  205.18    7.50 
  -5  -1   0  203.18    9.10 
   5  -1   0  188.58    8.00 
  -5   1   0  215.18    8.20 
  -5   1   0  213.88    9.40 
   5   1   0  203.08    7.50 
   5   1   0  207.48    7.00 
   5   1   0  197.38    8.90 
  -5   1   0  215.68    9.50 
   5   1   0  192.78    8.90 
   7  -1   0  273.77   10.90 
   7  -1   0  268.77   12.60 
  -7  -1   0  264.97   12.30 
  -7  -1   0  286.87   10.40 
   7  -1   0  289.27   10.40 
   7   1   0  274.67   10.30 
  -7   1   0  282.97   12.70 
  -7   1   0  283.27   10.90 
   7   1   0  276.47    9.50 
   7   1   0  283.87   12.20 
  -7   1   0  269.87   12.70 
  -9  -1   0   11.20    1.80 
  -9  -1   0   16.30    2.70 
  -9  -1   0   10.60    2.10 
   9  -1   0   14.20    1.80 
   9  -1   0   11.20    2.00 
   9   1   0   11.30    1.80 
  -9   1   0   14.50    2.80 
  -9   1   0   12.10    2.10 
   9   1   0   16.30    1.30 
 -11  -1   0  307.77   12.30 
 -11  -1   0  314.07   14.90 
  11  -1   0  321.67   12.00 
  11  -1   0  301.87   12.80 
 -11  -1   0  292.07   14.50 
  11   1   0  306.67   14.50 
 -11   1   0  303.87   15.10 
  11   1   0  292.07   12.20 
  11   1   0  313.87   10.80 
 -13  -1   0  101.89    7.70 
  13  -1   0  103.09    5.50 
  13  -1   0  106.89    6.70 
  13   1   0  105.09    7.20 
 -13   1   0  111.69    8.00 
  13   1   0  112.59    6.10 
  13   1   0  107.59    4.40 
  15  -1   0    8.90    2.70 
 -15  -1   0    3.40    2.60 
  15  -1   0    7.50    1.70 
  15   1   0    8.80    2.30 
 -15   1   0    9.80    3.50 
 -17  -1   0   20.00    4.60 
  17  -1   0   10.40    3.20 
  17   1   0    9.60    2.50 
 -17   1   0   11.80    3.90 
   0  -2   0 2874.91  106.29 
   0  -2   0 2711.23   90.39 
   0   2   0 2727.73   89.89 
   0   2   0 2708.83  105.19 
   0   2   0 2677.63  105.19 
  -2  -2   0  171.08    6.50 
  -2  -2   0  155.98    6.50 
   2  -2   0  147.79    6.20 
   2  -2   0  165.18    7.10 
  -2   2   0  162.78    7.00 
  -2   2   0  148.49    7.00 
  -2   2   0  160.08    6.20 
  -4  -2   0  355.36   14.90 
   4  -2   0  374.26   15.60 
   4  -2   0  375.16   15.60 
   4  -2   0  366.76   13.50 
  -4  -2   0  383.16   15.00 
  -4   2   0  383.26   13.50 
  -4   2   0  355.06   15.50 
  -4   2   0  389.56   15.60 
   4   2   0  355.26   12.20 
   4   2   0  372.06   14.60 
   4   2   0  362.16   14.70 
  -6  -2   0   13.70    0.90 
   6  -2   0   16.60    2.50 
  -6  -2   0   13.50    1.20 
  -6  -2   0   16.00    2.10 
   6  -2   0   13.50    1.90 
   6  -2   0   12.90    2.20 
  -6   2   0   10.10    2.00 
  -6   2   0   12.40    1.90 
  -6   2   0   15.60    2.40 
   6   2   0   13.90    1.70 
   6   2   0   12.40    1.20 
   6   2   0   13.70    1.60 
   8  -2   0  261.17   12.50 
   8  -2   0  240.18   10.10 
   8  -2   0  249.58    9.70 
  -8  -2   0  242.18   11.10 
  -8  -2   0  229.18    8.90 
   8   2   0  232.08    8.90 
   8   2   0  209.38   10.50 
  -8   2   0  240.18   11.70 
  -8   2   0  238.18   10.10 
 -10  -2   0 1137.79   38.90 
  10  -2   0 1176.98   39.50 
 -10  -2   0 1124.59   46.30 
  10  -2   0 1143.39   40.30 
  10   2   0 1109.59   38.80 
 -10   2   0 1212.58   47.20 
  10   2   0 1127.79   45.80 
  12  -2   0   68.09    4.60 
 -12  -2   0   65.19    5.60 
  12  -2   0   67.19    5.20 
 -12  -2   0   61.49    4.00 
  12   2   0   66.79    4.10 
 -12   2   0   67.39    6.00 
  12   2   0   67.69    5.10 
 -14  -2   0    3.20    2.30 
  14  -2   0    2.00    2.00 
  14  -2   0    5.90    1.90 
  14   2   0    1.20    1.20 
 -14   2   0    2.70    2.60 
 -16  -2   0   65.59    7.50 
  16  -2   0   55.69    6.00 
  16  -2   0   70.89    5.60 
 -16   2   0   72.49    8.40 
 -18  -2   0   43.80    6.50 
 -18   2   0   51.59    7.60 
  -1  -3   0  827.52   35.00 
  -1  -3   0  916.41   35.10 
   1  -3   0  907.41   30.40 
  -1  -3   0  920.81   29.90 
   1  -3   0  906.71   35.50 
   1  -3   0  864.81   35.40 
  -1   3   0  922.71   35.20 
   1   3   0  924.51   29.90 
  -1   3   0  935.91   35.20 
  -1   3   0  920.31   30.50 
   3  -3   0 1619.24   63.49 
   3  -3   0 1651.63   54.49 
  -3  -3   0 1692.43   62.59 
   3  -3   0 1579.04   63.49 
  -3  -3   0 1612.74   62.69 
  -3   3   0 1676.13   54.49 
  -3   3   0 1593.74   63.39 
  -3   3   0 1623.14   63.29 
   5  -3   0  203.68   10.20 
   5  -3   0  241.58   10.50 
  -5  -3   0  220.48    9.30 
   5  -3   0  216.68    9.00 
  -5  -3   0  188.18    9.20 
  -5   3   0  226.88   10.20 
  -5   3   0  222.68    9.00 
  -7  -3   0   17.20    2.30 
   7  -3   0    9.70    2.30 
   7  -3   0   10.80    2.10 
   7  -3   0   17.00    2.80 
  -7  -3   0   15.70    1.20 
  -7   3   0   17.40    2.60 
  -7   3   0   15.50    2.60 
   7   3   0   16.90    1.70 
  -9  -3   0   90.09    5.90 
   9  -3   0   95.69    5.90 
   9  -3   0  100.79    5.60 
   9   3   0   93.49    5.20 
  -9   3   0   99.69    6.70 
  11  -3   0  226.28   10.20 
 -11  -3   0  218.28   11.40 
  11  -3   0  237.68   11.00 
  11   3   0  219.38   10.70 
 -11   3   0  221.98   12.30 
  13  -3   0    1.50    2.00 
 -13  -3   0    1.40    2.10 
  13  -3   0    3.30    1.80 
 -13   3   0    1.30    2.30 
  15  -3   0   19.30    3.80 
  15  -3   0   22.90    3.60 
 -15  -3   0   14.00    3.90 
 -15   3   0   13.30    3.80 
 -17  -3   0    9.60    3.80 
 -17   3   0    5.20    3.20 
   0  -4   0   91.39    4.70 
   0  -4   0   86.99    4.00 
   0   4   0   89.79    3.90 
   0   4   0   89.79    3.90 
   0   4   0   91.59    4.10 
   2  -4   0  311.37   13.40 
   2  -4   0  301.17   13.40 
  -2  -4   0  301.47   12.70 
   2  -4   0  304.27   11.60 
  -2  -4   0  302.07   12.60 
   2   4   0  308.77   10.50 
  -2   4   0  314.97   13.00 
  -2   4   0  318.67   11.70 
  -4  -4   0   29.00    2.30 
  -4  -4   0   31.60    2.30 
   4  -4   0   31.80    3.10 
   4  -4   0   32.20    3.20 
   4  -4   0   27.70    3.20 
  -4   4   0   34.60    2.90 
  -4   4   0   36.00    3.30 
  -6  -4   0   56.39    3.50 
   6  -4   0   52.89    4.40 
   6  -4   0   56.49    4.10 
   6  -4   0   52.69    4.60 
  -6   4   0   58.59    4.40 
  -8  -4   0   83.39    5.10 
   8  -4   0   72.49    6.10 
  -8  -4   0   78.59    3.50 
   8  -4   0   94.19    5.80 
   8  -4   0   81.29    6.00 
  -8   4   0   81.49    6.00 
  10  -4   0  390.86   16.00 
  10  -4   0  390.16   16.30 
 -10  -4   0  363.96   17.10 
 -10   4   0  402.46   18.50 
  12  -4   0    8.00    2.40 
 -12  -4   0   11.50    2.90 
  12  -4   0    8.50    2.80 
 -12   4   0    7.70    2.80 
  14  -4   0    7.30    3.00 
  14  -4   0    7.70    2.70 
 -14  -4   0    5.70    2.90 
 -14   4   0    7.20    3.10 
  16  -4   0   20.30    4.00 
 -16  -4   0   25.70    4.80 
   1  -5   0   64.69    4.50 
   1  -5   0   75.79    4.60 
  -1  -5   0   75.89    4.30 
   1  -5   0   70.09    3.90 
  -1   5   0   72.99    3.50 
  -1   5   0   69.59    3.90 
   1   5   0   70.09    3.30 
  -3  -5   0   64.49    3.70 
   3  -5   0   67.99    4.80 
   3  -5   0   65.99    4.70 
  -3  -5   0   68.89    3.70 
   3  -5   0   64.49    4.20 
  -3   5   0   55.79    3.90 
  -3   5   0   63.99    4.00 
   5  -5   0  137.19    7.30 
  -5  -5   0  148.09    6.90 
   5  -5   0  135.09    8.20 
   5  -5   0  145.99    8.20 
  -5  -5   0  153.48    7.00 
  -5   5   0  148.49    7.80 
   7  -5   0    7.20    2.40 
   7  -5   0   11.50    2.70 
  -7  -5   0   11.00    1.60 
  -7  -5   0    9.40    1.90 
   7  -5   0    8.80    2.60 
  -7   5   0    8.10    2.30 
   9  -5   0   11.30    2.80 
   9  -5   0    9.40    2.70 
  -9  -5   0   11.00    2.30 
  -9   5   0   12.00    2.80 
 -11  -5   0   31.00    3.80 
  11  -5   0   20.40    3.50 
  11  -5   0   30.30    4.50 
  13  -5   0   21.50    4.20 
 -13  -5   0   21.20    3.80 
  13  -5   0   27.10    4.30 
 -15  -5   0    8.40    3.20 
   0  -6   0  720.03   28.50 
   0  -6   0  695.23   28.50 
   0   6   0  669.83   24.10 
  -2  -6   0   32.20    2.70 
   2  -6   0   23.80    3.20 
   2  -6   0   21.60    2.90 
  -2  -6   0   17.80    2.40 
   2  -6   0   31.20    3.60 
  -2   6   0   23.40    2.90 
  -4  -6   0   56.69    3.60 
  -4  -6   0   59.19    3.70 
   4  -6   0   47.30    5.00 
   4  -6   0   45.80    4.40 
  -6  -6   0   93.59    5.30 
   6  -6   0   91.79    7.00 
  -6  -6   0  103.39    5.40 
   6  -6   0   97.39    6.30 
   8  -6   0   22.30    3.80 
   8  -6   0   14.70    3.00 
  -8  -6   0   22.40    2.80 
  10  -6   0    1.90    2.10 
 -10  -6   0    4.10    2.20 
  10  -6   0    6.80    2.80 
 -12  -6   0    5.50    2.40 
  12  -6   0   -0.20    2.50 
  -1  -7   0   19.50    2.60 
   1  -7   0   20.60    3.10 
   3  -7   0   24.60    3.70 
   5  -7   0   18.30    3.00 
   5  -7   0   18.80    3.60 
   7  -7   0    0.20    1.80 
  -7  -7   0    2.20    1.40 
   7  -7   0   -1.10    1.80 
  -9  -7   0   10.40    2.20 
   9  -7   0    3.20    2.60 
 -11  -7   0    1.10    1.90 
   0  -8   0   16.00    2.80 
   2  -8   0    2.50    2.10 
  -2  -8   0    1.00    1.40 
   4  -8   0   -1.10    1.80 
  -4  -8   0    0.50    1.10 
   8  -8   0    4.00    2.90 
  18   0  -1    8.80    3.10 
 -18   0   1    5.50    3.20 
 -16   0   1   18.40    4.10 
  16   0  -1   14.50    3.10 
 -14   0   1    0.70    2.10 
  14   0  -1    1.20    1.50 
  14   0  -1    0.10    0.70 
 -12   0   1  250.17   12.70 
  12   0  -1  229.98    8.90 
  12   0  -1  225.18   10.30 
 -10   0   1  108.79    5.70 
 -10   0   1  108.99    6.70 
 -10   0   1  104.19    6.80 
  10   0  -1  120.19    5.80 
  10   0  -1  108.99    4.70 
  -8   0   1    1.70    1.10 
   8   0  -1    0.00    1.00 
  -8   0   1   -0.30    1.20 
  -8   0   1    1.70    1.30 
   8   0  -1    2.20    0.70 
  -6   0   1  400.76   17.80 
  -6   0   1  444.06   15.20 
   6   0  -1  424.96   15.20 
   6   0  -1  445.66   17.90 
   6   0  -1  425.36   14.50 
  -6   0   1  423.36   17.80 
  -4   0   1  109.59    4.40 
  -4   0   1   98.09    5.00 
   4   0  -1  107.39    5.10 
  -4   0   1  106.69    5.10 
   4   0  -1  100.99    5.10 
  -2   0   1 1978.10   81.19 
   2   0  -1 2098.99   83.09 
  -2   0   1 1966.40   81.39 
   2   0  -1 2230.38   69.99 
  -2   0   1 2226.58   69.89 
   2   0  -1 2178.58   82.59 
   0   0   1  288.87   11.40 
   2   0   1  647.44   20.40 
  -2   0  -1  604.34   24.10 
   2   0   1  597.84   20.50 
  -2   0  -1  593.44   20.50 
   2   0   1  611.14   24.10 
  -2   0  -1  632.64   20.40 
  -4   0  -1 1417.56   45.70 
   4   0   1 1440.86   45.30 
  -4   0  -1 1427.56   53.59 
   4   0   1 1356.66   45.70 
   4   0   1 1244.78   53.39 
  -4   0  -1 1375.76   45.20 
   6   0   1 3552.94  122.49 
   6   0   1 3756.92  123.19 
  -6   0  -1 3868.41  122.69 
  -6   0  -1 3608.54  143.59 
   6   0   1 3890.81  143.69 
   8   0   1   22.90    2.00 
  -8   0  -1   18.00    2.60 
  -8   0  -1   20.30    2.70 
   8   0   1   20.20    2.30 
  -8   0  -1   20.80    2.30 
 -10   0  -1  133.69    8.20 
  10   0   1  137.19    6.00 
 -10   0  -1  146.09    7.00 
  10   0   1  143.59    6.90 
 -10   0  -1  150.68    8.90 
  12   0   1   21.90    3.10 
 -12   0  -1   22.40    3.90 
  12   0   1   21.30    2.30 
  14   0   1   15.50    2.10 
 -14   0  -1   16.60    3.90 
  14   0   1    9.80    2.90 
  14   0   1    9.00    2.50 
 -16   0  -1   28.40    5.40 
  16   0   1   21.20    3.60 
 -18   0  -1   10.50    4.40 
  18   0   1   15.50    3.30 
  17  -1  -1   47.00    5.60 
 -17  -1   1   59.69    7.30 
 -17   1   1   57.09    7.40 
  17   1  -1   52.99    5.30 
  15  -1  -1   21.20    3.60 
  15  -1  -1   27.20    3.00 
 -15  -1   1   25.40    4.40 
  15   1  -1   26.00    3.40 
 -15   1   1   30.90    4.70 
  13  -1  -1  113.09    6.70 
  13  -1  -1  104.59    5.50 
 -13  -1   1  104.79    7.60 
 -13   1   1  109.29    8.00 
  13   1  -1  112.49    6.10 
  13   1  -1  106.19    4.10 
 -11  -1   1  137.49    7.80 
  11  -1  -1  129.89    6.10 
 -11  -1   1  144.09    8.20 
  11  -1  -1  123.69    7.00 
 -11  -1   1  130.69    6.50 
 -11   1   1  133.99    8.30 
  11   1  -1  133.69    4.90 
  11   1  -1  129.19    6.50 
   9  -1  -1  265.97   10.10 
  -9  -1   1  272.57   10.30 
  -9  -1   1  261.87   12.20 
  -9  -1   1  259.97   12.30 
   9  -1  -1  260.57   10.80 
  -9   1   1  253.17   12.50 
   9   1  -1  261.67   10.20 
  -9   1   1  256.97   10.80 
   9   1  -1  260.17    9.00 
  -9   1   1  275.17   12.80 
  -7  -1   1  837.52   33.10 
   7  -1  -1  820.42   28.60 
  -7  -1   1  792.42   33.00 
   7  -1  -1  860.41   33.60 
  -7  -1   1  847.02   28.10 
   7   1  -1  821.02   28.00 
  -7   1   1  798.42   33.40 
  -7   1   1  875.31   28.80 
   7   1  -1  819.82   32.90 
  -7   1   1  784.52   33.40 
   5  -1  -1 1145.29   41.90 
  -5  -1   1 1070.49   41.50 
  -5  -1   1 1055.79   35.30 
   5  -1  -1 1055.99   35.80 
   5  -1  -1 1075.19   41.90 
  -5  -1   1 1054.29   41.40 
  -5   1   1 1063.89   41.90 
   5   1  -1  939.71   41.20 
  -5   1   1 1095.49   41.90 
  -5   1   1 1071.99   35.90 
   5   1  -1 1059.99   35.30 
  -3  -1   1 2203.18   99.49 
  -3  -1   1 2458.45   85.39 
   3  -1  -1 2698.83   99.59 
   3  -1  -1 2703.33  101.09 
  -3   1   1 2778.82  100.99 
   3   1  -1 2470.95   99.79 
  -3   1   1 2789.12  100.99 
  -3   1   1 2670.43   85.09 
  -1  -1   1   51.99    2.20 
   1  -1  -1   54.69    2.90 
   1  -1  -1   54.09    2.40 
   1  -1  -1   55.69    2.80 
  -1   1   1   59.89    2.90 
  -1   1   1   55.69    2.80 
  -1   1   1   53.39    2.40 
   1  -1   1 1355.66   44.60 
  -1  -1  -1 1347.57   52.99 
   1  -1   1 1388.36   44.70 
   1  -1   1 1392.76   52.19 
  -1  -1  -1 1419.56   52.89 
   1   1   1 1282.07   52.09 
  -1   1  -1 1442.56   53.09 
  -1   1  -1 1399.96   44.70 
  -1   1  -1 1218.38   52.09 
   3  -1   1  206.18    7.50 
  -3  -1  -1  192.98    8.50 
   3  -1   1  199.28    7.40 
  -3  -1  -1  186.18    8.40 
   3  -1   1  218.68    8.80 
  -3  -1  -1  194.18    7.00 
  -3   1  -1  207.28    8.70 
  -3   1  -1  189.08    7.50 
   3   1   1  197.68    8.40 
   3   1   1  201.38    8.40 
   3   1   1  188.88    7.00 
   3   1   1  194.78    7.00 
  -3   1  -1  206.98    8.70 
  -5  -1  -1  479.85   16.60 
   5  -1   1  481.75   20.00 
  -5  -1  -1  483.15   19.70 
   5  -1   1  493.65   17.10 
  -5  -1  -1  478.55   16.20 
   5  -1   1  471.55   16.70 
   5   1   1  469.65   16.50 
   5   1   1  485.55   16.20 
   5   1   1  445.26   19.50 
  -5   1  -1  474.35   19.90 
  -5   1  -1  499.75   19.90 
  -5   1  -1  480.45   17.10 
   5   1   1  497.85   19.70 
   7  -1   1  319.77   11.70 
  -7  -1  -1  309.37   10.90 
  -7  -1  -1  329.07   11.60 
   7  -1   1  286.37   12.00 
   7  -1   1  316.27   14.20 
  -7  -1  -1  294.27   13.80 
  -7   1  -1  326.07   14.10 
   7   1   1  313.17   11.00 
   7   1   1  317.37   13.80 
  -7   1  -1  325.07   12.20 
  -7   1  -1  318.77   14.20 
   7   1   1  302.37   11.50 
   9  -1   1   34.20    3.50 
  -9  -1  -1   30.30    2.90 
   9  -1   1   30.90    2.60 
  -9  -1  -1   33.20    3.80 
  -9   1  -1   33.80    4.00 
  -9   1  -1   31.80    3.40 
   9   1   1   27.20    1.90 
   9   1   1   30.80    2.60 
   9   1   1   33.30    3.70 
  11  -1   1  127.69    6.10 
 -11  -1  -1  125.29    6.30 
 -11  -1  -1  118.79    7.60 
  11  -1   1  120.39    6.70 
 -11  -1  -1  115.29    7.70 
  11   1   1  128.89    7.60 
  11   1   1  120.69    6.20 
 -11   1  -1  122.39    8.00 
  11   1   1  122.69    5.20 
  13  -1   1   36.80    4.30 
 -13  -1  -1   42.70    5.30 
  13  -1   1   36.70    3.50 
  13   1   1   26.00    4.00 
  13   1   1   38.80    3.90 
  13   1   1   30.50    2.20 
 -13   1  -1   34.10    5.10 
 -15  -1  -1   98.49    8.00 
  15  -1   1   98.39    5.60 
  15  -1   1   96.79    6.70 
 -15   1  -1   92.09    8.20 
  15   1   1   93.99    6.20 
 -17  -1  -1   75.29    8.60 
  17  -1   1   92.79    7.10 
 -17   1  -1   90.99    8.60 
  17   1   1   75.09    5.90 
 -18  -2   1   83.09    8.30 
 -18   2   1   99.39   10.90 
  16  -2  -1   27.20    4.40 
 -16  -2   1   33.30    5.40 
  16  -2  -1   29.50    3.60 
 -16   2   1   18.50    4.80 
  14  -2  -1   31.90    3.60 
 -14  -2   1   34.70    5.10 
  14  -2  -1   27.00    4.30 
  14   2  -1   28.20    3.20 
 -14   2   1   37.20    5.70 
  12  -2  -1  317.07   12.30 
 -12  -2   1  300.87   11.80 
  12  -2  -1  312.67   13.30 
 -12  -2   1  296.17   14.60 
 -12  -2   1  279.67   14.30 
  12   2  -1  279.37   13.90 
 -12   2   1  296.67   15.30 
  12   2  -1  307.27   11.80 
 -10  -2   1  260.97   10.20 
  10  -2  -1  268.07   11.50 
 -10  -2   1  251.47   12.40 
  10  -2  -1  282.47   10.80 
 -10  -2   1  271.07   12.50 
  10   2  -1  252.47   10.10 
  10   2  -1  245.28   12.00 
 -10   2   1  279.97   13.40 
   8  -2  -1  248.98   10.20 
   8  -2  -1  249.08   11.80 
   8  -2  -1  255.37   12.50 
  -8  -2   1  225.38   11.00 
  -8  -2   1  235.08    8.90 
   8   2  -1  226.88    8.90 
  -8   2   1  251.07   10.30 
  -8   2   1  245.98   11.80 
  -6  -2   1  531.95   18.50 
   6  -2  -1  551.64   23.00 
   6  -2  -1  562.24   19.80 
  -6  -2   1  517.95   22.10 
   6  -2  -1  578.84   23.00 
  -6   2   1  563.44   19.80 
  -6   2   1  569.34   23.00 
  -6   2   1  594.84   23.10 
   6   2  -1  511.65   21.70 
   6   2  -1  531.85   21.80 
   4  -2  -1  742.13   27.40 
  -4  -2   1  771.52   26.30 
   4  -2  -1  787.82   32.00 
   4  -2  -1  837.72   32.10 
  -4  -2   1  782.12   31.10 
  -4   2   1  860.81   32.10 
  -4   2   1  827.22   27.50 
  -4   2   1  813.62   32.00 
   2  -2  -1  721.63   25.50 
  -2  -2   1  742.73   24.70 
   2  -2  -1  795.32   29.90 
   2  -2  -1  739.43   29.80 
  -2   2   1  759.62   25.50 
  -2   2   1  780.92   29.70 
  -2   2   1  751.02   29.70 
   0  -2  -1   31.60    2.10 
   0  -2   1   31.60    1.80 
   0  -2   1   29.70    1.70 
   0  -2  -1   30.20    2.10 
   0   2  -1   29.70    1.70 
   0   2   1   32.60    2.00 
   0   2   1   27.20    1.60 
   0   2  -1   25.10    1.50 
   0   2  -1   30.20    1.50 
  -2  -2  -1  188.38    8.00 
  -2  -2  -1  182.78    8.00 
   2  -2   1  188.98    8.30 
   2  -2   1  188.38    7.30 
   2  -2   1  191.48    8.20 
  -2   2  -1  194.18    8.20 
   2   2   1  193.28    7.90 
  -2   2  -1  187.28    8.20 
  -2   2  -1  202.08    7.30 
   2   2   1  180.58    7.80 
  -4  -2  -1 1364.56   55.29 
  -4  -2  -1 1259.47   55.29 
   4  -2   1 1550.94   56.09 
  -4  -2  -1 1444.66   47.00 
  -4   2  -1 1497.45   48.00 
   4   2   1 1463.85   46.80 
  -4   2  -1 1458.65   55.89 
  -4   2  -1 1516.25   55.89 
   4   2   1 1323.87   55.09 
   6  -2   1  255.87   10.30 
  -6  -2  -1  249.18    9.00 
  -6  -2  -1  255.97   11.40 
   6  -2   1  263.37   10.10 
   6  -2   1  261.57   11.90 
   6   2   1  247.28    9.20 
   6   2   1  254.77   11.10 
   6   2   1  253.27   11.10 
  -6   2  -1  254.37   10.30 
  -6   2  -1  272.07   12.40 
  -6   2  -1  254.07   11.90 
  -8  -2  -1   82.79    3.50 
  -8  -2  -1   86.69    5.30 
   8  -2   1   81.79    4.60 
   8  -2   1   81.49    4.90 
  -8   2  -1   94.69    5.90 
   8   2   1   90.49    5.10 
   8   2   1   81.09    4.00 
  -8   2  -1   79.19    4.90 
 -10  -2  -1   60.79    5.00 
  10  -2   1   64.09    5.40 
 -10  -2  -1   56.59    3.50 
  10  -2   1   63.09    4.20 
 -10   2  -1   58.79    5.30 
  10   2   1   57.09    3.50 
  10   2   1   55.79    4.40 
 -12  -2  -1   38.10    3.20 
 -12  -2  -1   41.20    5.00 
  12  -2   1   47.80    3.90 
  12  -2   1   32.60    4.00 
  12   2   1   38.30    3.20 
  12   2   1   45.40    4.20 
 -12   2  -1   43.70    5.70 
  14  -2   1    6.00    2.40 
 -14  -2  -1    1.70    2.30 
  14  -2   1    2.60    1.70 
  14   2   1    4.50    1.60 
 -14   2  -1    4.30    2.70 
 -16  -2  -1   49.60    6.70 
  16  -2   1   45.30    5.70 
 -16   2  -1   65.59    8.10 
 -18  -2  -1   93.89    9.20 
 -18   2  -1  112.69   10.00 
 -17  -3   1    3.40    2.90 
 -17   3   1   11.20    4.20 
  15  -3  -1   14.70    3.80 
 -15  -3   1   14.90    3.70 
  15  -3  -1   13.50    3.00 
 -15   3   1    8.50    3.50 
  13  -3  -1    7.60    2.20 
  13  -3  -1   10.00    3.00 
 -13  -3   1    9.40    2.90 
 -13   3   1   10.60    3.30 
 -11  -3   1   60.69    3.50 
  11  -3  -1   63.79    5.20 
 -11  -3   1   68.29    5.30 
  11  -3  -1   77.69    5.00 
 -11  -3   1   65.99    4.90 
 -11   3   1   70.49    6.10 
  11   3  -1   65.09    4.20 
  -9  -3   1   65.59    3.20 
   9  -3  -1   76.49    5.10 
   9  -3  -1   79.99    5.90 
  -9  -3   1   75.89    4.90 
   9   3  -1   68.99    4.00 
  -9   3   1   78.29    5.80 
   7  -3  -1  120.29    6.90 
   7  -3  -1  121.49    6.90 
  -7  -3   1  118.69    5.90 
  -7  -3   1  112.29    4.10 
   7  -3  -1  124.69    6.20 
   7   3  -1   99.89    4.80 
  -7   3   1  123.69    6.90 
  -7   3   1  131.49    6.20 
   5  -3  -1  712.33   29.30 
  -5  -3   1  658.63   28.00 
   5  -3  -1  770.12   29.40 
   5  -3  -1  704.73   25.20 
  -5   3   1  735.93   29.30 
  -5   3   1  720.23   25.20 
   3  -3  -1  257.87   11.20 
   3  -3  -1  245.88   11.20 
  -3  -3   1  249.78   10.00 
  -3  -3   1  245.38    9.90 
   3  -3  -1  247.48    9.70 
  -3   3   1  250.97   11.00 
  -3   3   1  256.57    9.70 
  -3   3   1  249.58   11.00 
  -1  -3   1  169.58    7.40 
  -1  -3   1  187.88    6.60 
   1  -3  -1  176.68    6.90 
   1  -3  -1  175.98    8.10 
  -1   3   1  182.48    7.90 
   1   3  -1  187.68    6.60 
  -1   3   1  186.98    7.00 
  -1  -3  -1   52.19    3.00 
   1  -3   1   61.89    3.20 
   1  -3   1   46.30    2.70 
  -1  -3  -1   56.19    3.10 
   1  -3   1   48.90    3.00 
   1   3   1   49.90    2.60 
  -1   3  -1   46.00    2.70 
  -1   3  -1   53.69    2.80 
  -1   3  -1   49.00    2.70 
   1   3   1   46.50    2.50 
   1   3   1   47.30    2.30 
   3  -3   1  814.22   28.60 
  -3  -3  -1  836.12   32.60 
  -3  -3  -1  815.52   32.70 
   3  -3   1  832.92   33.20 
   3  -3   1  801.02   33.10 
   3   3   1  871.11   32.20 
  -3   3  -1  836.02   28.60 
  -3   3  -1  848.42   33.00 
  -3   3  -1  821.82   33.00 
   3   3   1  832.72   32.10 
   5  -3   1  348.27   14.90 
  -5  -3  -1  320.97   14.00 
   5  -3   1  327.87   12.90 
  -5  -3  -1  334.17   14.10 
  -5  -3  -1  325.07   11.80 
   5  -3   1  320.17   14.80 
   5   3   1  327.27   13.60 
  -5   3  -1  354.36   14.80 
   5   3   1  339.77   13.50 
  -5   3  -1  342.47   13.00 
   7  -3   1  528.95   19.50 
  -7  -3  -1  512.05   21.50 
   7  -3   1  526.65   19.20 
  -7  -3  -1  514.15   17.60 
   7  -3   1  547.95   22.60 
  -7   3  -1  514.95   22.20 
   7   3   1  503.05   21.00 
   7   3   1  498.45   17.40 
  -7   3  -1  516.75   19.70 
   9  -3   1  299.17   12.10 
  -9  -3  -1  284.57    9.90 
  -9  -3  -1  273.67   13.30 
   9  -3   1  280.37   12.30 
   9   3   1  292.27   12.80 
  -9   3  -1  288.57   14.10 
   9   3   1  278.57   10.30 
 -11  -3  -1   48.00    4.80 
  11  -3   1   58.59    5.40 
  11  -3   1   56.79    4.40 
 -11   3  -1   60.29    5.80 
  11   3   1   50.99    3.10 
  13  -3   1   40.10    4.60 
  13  -3   1   35.40    4.60 
 -13  -3  -1   38.40    5.10 
 -13   3  -1   46.00    6.30 
  13   3   1   37.40    2.90 
 -15  -3  -1   23.90    4.60 
  15  -3   1   29.80    4.70 
  15  -3   1   30.60    4.10 
 -15   3  -1   22.00    4.90 
 -17  -3  -1   20.30    4.70 
 -17   3  -1   19.40    5.10 
 -16  -4   1   19.00    4.30 
  16  -4  -1   14.90    3.70 
 -16   4   1   22.00    5.10 
  14  -4  -1   33.50    4.50 
 -14  -4   1   33.90    4.60 
  14  -4  -1   37.80    5.10 
 -14   4   1   38.60    6.10 
  12  -4  -1   26.50    4.00 
 -12  -4   1   29.20    3.90 
  12  -4  -1   27.90    3.80 
 -12   4   1   28.50    4.90 
  10  -4  -1  396.86   16.50 
 -10  -4   1  383.16   17.30 
 -10   4   1  404.96   18.90 
   8  -4  -1  509.55   19.50 
  -8  -4   1  482.85   16.90 
   8  -4  -1  544.05   23.70 
   8  -4  -1  519.75   22.50 
  -8  -4   1  475.45   16.80 
  -8  -4   1  496.25   20.70 
  -8   4   1  507.55   22.20 
   6  -4  -1    6.30    1.90 
   6  -4  -1    2.00    1.60 
   6  -4  -1    3.90    1.70 
  -6  -4   1    4.90    1.20 
  -6   4   1    4.10    1.60 
  -6   4   1    3.30    1.50 
  -4  -4   1  101.99    4.70 
   4  -4  -1   98.69    6.00 
  -4  -4   1  112.39    4.80 
   4  -4  -1  100.49    6.00 
   4  -4  -1  101.89    5.40 
  -4   4   1  107.09    5.40 
  -4   4   1  104.69    5.80 
   2  -4  -1  127.69    6.70 
  -2  -4   1  145.69    5.80 
  -2  -4   1  136.59    5.80 
   2  -4  -1  125.69    6.70 
   2  -4  -1  122.39    5.80 
  -2  -4   1  131.69    4.90 
  -2   4   1  124.69    5.80 
   0  -4   1  102.89    4.50 
   0  -4  -1  100.49    5.30 
   0  -4  -1  102.69    5.30 
   0  -4   1  109.69    5.10 
   0  -4   1  102.49    5.10 
   0   4  -1   97.89    4.50 
   0   4   1  102.79    4.40 
   0   4   1   98.59    4.70 
   0   4   1  110.49    4.80 
   2  -4   1   10.50    1.80 
  -2  -4  -1    6.30    1.30 
   2  -4   1    7.90    1.60 
  -2  -4  -1   10.40    1.60 
   2  -4   1    6.50    1.50 
   2   4   1    8.10    0.90 
  -2   4  -1    8.90    1.60 
  -2   4  -1    8.50    1.40 
   4  -4   1  217.58    9.20 
  -4  -4  -1  220.88    9.70 
   4  -4   1  211.58   10.40 
   4  -4   1  210.08   10.40 
  -4  -4  -1  223.18    9.60 
  -4   4  -1  216.68    9.20 
  -4   4  -1  220.18   10.20 
  -6  -4  -1   67.99    4.30 
   6  -4   1   70.29    5.10 
   6  -4   1   72.59    4.70 
   6  -4   1   78.39    5.30 
  -6  -4  -1   70.79    3.60 
  -6  -4  -1   64.39    4.30 
  -6   4  -1   78.59    5.20 
   8  -4   1  571.24   21.00 
   8  -4   1  548.45   21.00 
  -8  -4  -1  539.25   18.80 
  -8  -4  -1  521.65   22.90 
   8  -4   1  587.24   24.90 
   8   4   1  521.95   21.60 
  -8   4  -1  550.64   24.00 
  10  -4   1   93.69    6.50 
 -10  -4  -1   91.59    6.50 
  10  -4   1  109.49    6.50 
 -10   4  -1   98.59    7.30 
  12  -4   1    7.70    2.40 
  12  -4   1    1.40    2.20 
 -12  -4  -1    6.90    2.70 
 -12   4  -1    1.10    2.20 
  14  -4   1    4.50    2.60 
  14  -4   1    6.60    3.20 
 -14  -4  -1   10.30    3.30 
 -14   4  -1    4.90    2.90 
 -16  -4  -1    9.00    3.60 
 -15  -5   1   24.40    4.30 
  13  -5  -1   29.30    4.70 
  13  -5  -1   24.60    4.00 
 -13  -5   1   24.90    3.80 
  11  -5  -1   51.89    5.90 
  11  -5  -1   49.90    5.50 
 -11  -5   1   55.09    4.70 
 -11   5   1   61.09    5.70 
   9  -5  -1   80.69    6.70 
  -9  -5   1   73.19    4.80 
   9  -5  -1   78.39    5.90 
  -9  -5   1   72.99    3.20 
  -9   5   1   71.49    6.00 
   7  -5  -1  100.29    6.30 
  -7  -5   1  107.39    5.30 
   7  -5  -1   96.69    6.90 
   7  -5  -1  101.09    7.10 
  -7   5   1   98.49    6.60 
  -5  -5   1   13.60    1.60 
   5  -5  -1   14.80    2.70 
   5  -5  -1   11.60    2.60 
  -5  -5   1   16.30    1.70 
   5  -5  -1   11.40    2.60 
  -5   5   1   10.20    2.10 
  -3  -5   1   81.69    4.40 
   3  -5  -1   99.79    6.00 
   3  -5  -1  105.29    5.30 
  -3  -5   1   86.59    4.50 
   3  -5  -1   99.49    6.00 
  -3  -5   1  104.29    4.70 
  -3   5   1  103.89    5.40 
  -3   5   1   98.09    5.20 
  -1  -5   1   58.89    3.60 
   1  -5  -1   65.49    4.30 
  -1  -5   1   59.19    3.60 
   1  -5  -1   63.19    4.20 
  -1  -5   1   58.89    3.10 
  -1   5   1   60.29    3.50 
  -1   5   1   58.79    3.30 
  -1  -5  -1   47.80    3.50 
   1  -5   1   57.09    3.80 
  -1  -5  -1   51.79    3.60 
   1  -5   1   44.70    3.50 
   1  -5   1   56.09    3.40 
   1   5   1   52.29    2.70 
  -1   5  -1   52.59    3.30 
  -3  -5  -1  166.38    7.80 
   3  -5   1  155.28    8.50 
   3  -5   1  175.98    8.60 
  -3  -5  -1  166.98    7.90 
   3  -5   1  156.98    7.50 
  -3   5  -1  160.88    7.80 
  -3   5  -1  172.18    7.60 
   5  -5   1    7.00    2.00 
   5  -5   1    7.70    2.20 
   5  -5   1    6.70    2.00 
  -5  -5  -1    7.30    1.60 
  -5  -5  -1   13.50    2.20 
  -5   5  -1    5.30    1.60 
  -7  -5  -1  147.29    7.50 
   7  -5   1  145.69    7.80 
   7  -5   1  143.99    8.00 
  -7  -5  -1  143.19    6.30 
  -7   5  -1  132.39    8.10 
  -9  -5  -1    3.10    1.90 
   9  -5   1    3.70    2.10 
   9  -5   1   -0.40    2.00 
  -9   5  -1    3.60    2.10 
  11  -5   1   15.50    3.40 
  11  -5   1   21.90    4.10 
 -11  -5  -1   14.60    3.10 
  13  -5   1   63.59    6.70 
 -13  -5  -1   63.99    6.10 
  13  -5   1   61.09    6.60 
 -14  -6   1    4.80    2.30 
 -12  -6   1    5.90    2.10 
  12  -6  -1    8.50    3.30 
  10  -6  -1   10.10    3.10 
 -10  -6   1    7.50    2.10 
  10  -6  -1    8.00    2.60 
   8  -6  -1    9.80    2.70 
  -8  -6   1   11.00    1.90 
   8  -6  -1    6.90    2.90 
   6  -6  -1   33.70    4.10 
  -6  -6   1   45.80    2.80 
   6  -6  -1   36.60    4.70 
   4  -6  -1  176.28    8.80 
  -4  -6   1  191.18    8.40 
   4  -6  -1  199.28   10.30 
   2  -6  -1  329.77   15.20 
   2  -6  -1  328.47   15.30 
  -2  -6   1  334.67   14.10 
  -2   6   1  340.87   13.10 
   0  -6  -1  341.87   15.70 
   0  -6   1  353.96   13.30 
   0  -6  -1  332.27   15.70 
   0  -6   1  406.26   15.70 
   0  -6   1  372.96   15.60 
   0   6   1  338.07   13.10 
   2  -6   1  239.58   10.10 
   2  -6   1  236.68   11.50 
  -2  -6  -1  244.48   11.00 
   2  -6   1  228.08   11.40 
  -2  -6  -1  233.48   11.00 
  -2   6  -1  243.48   10.00 
  -4  -6  -1  117.19    6.40 
  -4  -6  -1  110.19    6.20 
   4  -6   1  119.39    7.40 
   4  -6   1  120.29    6.60 
  -6  -6  -1  121.39    6.80 
   6  -6   1  130.79    7.40 
   6  -6   1  122.49    7.70 
   8  -6   1   31.90    4.50 
   8  -6   1   27.00    4.10 
  -8  -6  -1   34.50    3.80 
  10  -6   1   -3.00    1.90 
  10  -6   1    0.50    2.10 
 -10  -6  -1   -1.90    1.80 
  12  -6   1   11.10    3.80 
 -12  -6  -1    8.30    2.70 
 -11  -7   1   26.50    3.20 
  -9  -7   1    8.10    1.60 
   9  -7  -1    9.70    3.10 
   7  -7  -1   14.90    3.70 
  -7  -7   1   20.20    1.90 
   7  -7  -1   15.30    3.20 
  -5  -7   1   10.60    2.10 
   5  -7  -1    8.10    2.90 
  -3  -7   1    6.20    1.40 
   3  -7  -1    8.70    2.50 
  -1  -7   1   86.19    5.40 
   1  -7  -1  106.99    6.60 
  -1  -7  -1   30.80    3.50 
   1  -7   1   31.90    3.70 
   3  -7   1   52.59    5.60 
   3  -7   1   48.70    4.40 
   3  -7   1   46.20    5.00 
  -5  -7  -1    4.30    1.80 
   5  -7   1    4.10    2.00 
   5  -7   1    9.10    2.80 
   7  -7   1    9.60    2.70 
  -7  -7  -1   10.20    2.20 
   7  -7   1   12.70    3.50 
   9  -7   1    4.60    2.90 
  -9  -7  -1    7.40    2.30 
 -11  -7  -1    7.10    2.50 
   6  -8  -1   22.50    4.40 
  -4  -8   1   10.00    1.60 
   4  -8  -1    4.50    2.60 
  -4  -8   1    9.80    2.50 
  -2  -8   1    3.40    1.50 
   2  -8  -1    6.20    2.30 
  -2  -8   1    2.30    1.90 
   0  -8   1    6.30    2.60 
   0  -8   1    9.90    2.30 
   0  -8  -1    5.30    2.10 
   2  -8   1    1.70    2.00 
   2  -8   1   -1.00    1.80 
  -2  -8  -1    2.10    1.70 
  -4  -8  -1   -1.90    1.40 
   6  -8   1    0.00    2.10 
  -6  -8  -1   -0.50    1.40 
 -18   0   2    1.80    3.00 
  16   0  -2   74.69    5.80 
 -16   0   2   75.29    7.10 
  14   0  -2    5.80    1.20 
 -14   0   2    3.20    2.20 
  14   0  -2   -1.00    1.20 
 -12   0   2    2.50    2.20 
  12   0  -2    2.20    1.60 
  12   0  -2    4.40    1.10 
 -10   0   2   46.20    4.10 
 -10   0   2   46.60    3.50 
 -10   0   2   43.60    4.20 
  10   0  -2   41.90    3.30 
  10   0  -2   46.70    2.50 
  -8   0   2  465.95   19.90 
  -8   0   2  462.25   19.90 
  -8   0   2  478.85   17.10 
   8   0  -2  468.35   17.00 
   6   0  -2  145.09    6.90 
   6   0  -2  139.09    6.90 
  -6   0   2  147.99    6.00 
  -6   0   2  145.39    7.00 
   6   0  -2  135.59    5.90 
  -6   0   2  141.39    7.00 
   4   0  -2  240.58    8.70 
   4   0  -2  238.08   10.10 
   4   0  -2  224.48   10.00 
  -4   0   2  237.88   10.10 
  -4   0   2  253.07    8.70 
  -4   0   2  233.18   10.10 
   2   0  -2 9581.14  302.57 
  -2   0   2 9017.00  356.06 
   2   0  -2 8516.65  355.66 
   2   0  -2 9999.00  356.36 
   0   0   2 1749.53   57.89 
   0   0   2 1763.02   67.79 
   0   0  -2 1528.05   65.99 
   0   0  -2 1737.23   66.09 
   0   0   2 1872.61   67.29 
   0   0  -2 1717.83   56.29 
   2   0   2 1924.61   65.19 
  -2   0  -2 1986.40   76.89 
   2   0   2 1888.31   75.09 
  -2   0  -2 2031.10   75.19 
  -2   0  -2 1929.91   63.89 
   2   0   2 1968.70   76.99 
  -4   0  -2  380.66   13.00 
  -4   0  -2  369.76   15.60 
   4   0   2  369.36   13.00 
  -4   0  -2  374.06   13.30 
   4   0   2  381.86   15.60 
   4   0   2  364.76   15.60 
   6   0   2  546.35   18.50 
  -6   0  -2  539.85   22.30 
  -6   0  -2  541.85   18.90 
  -6   0  -2  518.65   18.40 
   6   0   2  517.85   22.20 
   8   0   2  425.26   15.30 
  -8   0  -2  427.56   18.80 
   8   0   2  417.86   15.90 
  -8   0  -2  440.16   16.00 
  10   0   2   98.19    5.40 
 -10   0  -2   96.69    5.50 
  10   0   2  100.59    6.60 
  10   0   2   94.89    4.80 
 -10   0  -2   94.99    6.60 
 -12   0  -2  277.47   14.30 
  12   0   2  267.97   10.70 
  12   0   2  270.97   14.00 
  12   0   2  261.87   11.70 
  14   0   2    0.40    1.10 
 -14   0  -2   -0.50    2.30 
  14   0   2   -2.10    1.60 
  14   0   2    0.10    1.50 
 -16   0  -2   20.20    4.70 
  16   0   2   15.50    3.00 
 -18   0  -2    0.50    3.20 
  18   0   2   -1.40    1.80 
 -19  -1   2   17.80    4.90 
 -19   1   2   16.00    5.10 
  17  -1  -2   15.00    3.50 
 -17  -1   2   23.10    4.90 
 -17   1   2   22.30    5.00 
 -15  -1   2   15.30    3.60 
  15  -1  -2   12.90    2.90 
  15  -1  -2   12.20    2.00 
 -15   1   2   15.20    4.00 
  15   1  -2   13.10    2.50 
 -13  -1   2   92.69    6.90 
  13  -1  -2   80.19    5.70 
  13  -1  -2   88.49    4.70 
 -13   1   2   73.79    6.60 
  13   1  -2   83.79    5.20 
  11  -1  -2  680.73   24.90 
 -11  -1   2  718.83   28.90 
 -11  -1   2  650.63   24.20 
 -11  -1   2  674.43   28.60 
  11  -1  -2  669.73   23.70 
 -11   1   2  672.23   29.10 
  11   1  -2  672.83   24.20 
  -9  -1   2  278.07   10.40 
   9  -1  -2  267.87   11.00 
  -9  -1   2  255.47   12.20 
  -9  -1   2  272.07   12.40 
  -9   1   2  273.87   12.90 
  -9   1   2  264.67   10.90 
  -9   1   2  260.47   12.70 
   9   1  -2  262.37   10.40 
   7  -1  -2  368.26   14.10 
   7  -1  -2  374.76   16.40 
   7  -1  -2  403.06   16.40 
  -7  -1   2  388.06   13.50 
  -7  -1   2  327.37   15.80 
   7   1  -2  382.46   15.80 
  -7   1   2  384.26   14.10 
   7   1  -2  384.56   13.50 
  -7   1   2  363.46   16.40 
  -7   1   2  391.16   16.40 
  -5  -1   2  498.45   20.70 
  -5  -1   2  467.15   20.60 
   5  -1  -2  534.55   21.20 
  -5  -1   2  529.65   17.60 
   5  -1  -2  498.95   18.10 
   5  -1  -2  511.25   21.20 
  -5   1   2  523.55   21.20 
  -5   1   2  565.24   21.30 
  -5   1   2  527.05   18.20 
   5   1  -2  514.65   20.60 
  -3  -1   2  116.29    4.20 
   3  -1  -2  126.39    5.80 
   3  -1  -2  117.49    5.80 
  -3  -1   2  124.49    5.20 
  -3  -1   2  112.39    5.20 
  -3   1   2  127.59    5.80 
   3   1  -2  118.59    4.20 
  -3   1   2  115.79    5.70 
   3   1  -2  120.09    5.10 
  -3   1   2  128.39    5.00 
  -1  -1   2 6403.56  212.88 
  -1  -1   2 6633.74  248.68 
  -1  -1   2 5480.75  248.38 
   1  -1  -2 6782.72  251.27 
   1  -1  -2 6640.34  250.87 
   1   1  -2 6333.37  212.88 
  -1   1   2 6742.43  250.17 
  -1   1   2 6972.80  250.97 
  -1  -1  -2 1744.43   69.69 
  -1  -1  -2 1743.13   57.99 
   1  -1   2 1839.12   58.29 
   1  -1   2 1872.61   68.09 
   1  -1   2 1729.53   58.09 
  -1   1  -2 1712.73   57.99 
   1   1   2 1798.92   68.09 
  -1   1  -2 1732.73   67.99 
   1   1   2 1765.22   68.09 
  -3  -1  -2  554.94   18.70 
   3  -1   2  544.75   22.30 
  -3  -1  -2  531.95   22.10 
  -3  -1  -2  561.34   22.10 
   3  -1   2  576.14   19.20 
   3   1   2  555.14   22.10 
   3   1   2  546.15   18.60 
  -3   1  -2  558.64   19.20 
   3   1   2  562.74   22.20 
  -3   1  -2  522.65   18.90 
   3   1   2  556.14   18.70 
   5  -1   2   85.69    4.20 
  -5  -1  -2   91.39    3.80 
   5  -1   2   87.89    5.20 
  -5  -1  -2   82.29    5.00 
   5   1   2   89.39    4.00 
   5   1   2   96.89    3.90 
   5   1   2   93.19    4.90 
  -5   1  -2   89.19    4.50 
  -5   1  -2   89.59    5.20 
   5   1   2   82.09    4.90 
   7  -1   2  164.88    7.50 
  -7  -1  -2  171.68    7.10 
   7  -1   2  164.68    7.10 
  -7  -1  -2  176.48    8.70 
  -7  -1  -2  171.18    6.60 
   7  -1   2  174.78    8.80 
   7   1   2  175.28    8.60 
  -7   1  -2  183.98    8.90 
  -7   1  -2  168.78    7.50 
   7   1   2  169.88    6.60 
  -7   1  -2  166.18    8.80 
   7   1   2  162.48    7.00 
   9  -1   2  161.68    7.00 
  -9  -1  -2  152.28    7.00 
  -9  -1  -2  151.58    6.30 
  -9  -1  -2  169.08    8.80 
   9  -1   2  167.98    7.70 
   9   1   2  152.58    7.00 
  -9   1  -2  172.38    9.10 
   9   1   2  148.99    6.30 
   9   1   2  143.69    8.40 
  -9   1  -2  151.68    7.50 
 -11  -1  -2  330.57   16.00 
  11  -1   2  322.37   13.70 
 -11  -1  -2  341.17   13.30 
  11  -1   2  323.27   12.90 
  11   1   2  330.97   12.10 
  11   1   2  325.67   13.10 
 -11   1  -2  342.37   16.30 
  11   1   2  309.47   15.60 
  13  -1   2   10.10    2.10 
  13  -1   2    7.80    2.20 
 -13  -1  -2    6.30    2.90 
  13   1   2    7.60    1.40 
 -13   1  -2    6.30    2.80 
  13   1   2   10.40    3.10 
  13   1   2    6.00    2.00 
  15  -1   2    5.70    2.60 
  15  -1   2   11.20    2.20 
 -15  -1  -2   16.20    3.80 
  15  -1   2    9.60    3.40 
  15   1   2   11.30    2.60 
 -15   1  -2    8.10    3.30 
 -17  -1  -2   90.09    8.30 
  17  -1   2   66.39    6.80 
  17   1   2   74.49    5.90 
 -17   1  -2   73.59    8.80 
 -18  -2   2   44.50    6.50 
 -18   2   2   38.30    6.80 
  16  -2  -2   37.70    4.90 
  16  -2  -2   35.90    4.10 
 -16  -2   2   30.50    5.10 
 -16   2   2   35.90    5.90 
  14  -2  -2   87.59    5.30 
 -14  -2   2   92.59    7.00 
  14  -2  -2   86.19    6.30 
 -14   2   2   75.89    7.10 
  12  -2  -2  507.25   18.80 
 -12  -2   2  477.25   22.20 
 -12  -2   2  498.45   18.40 
  12  -2  -2  507.35   19.90 
 -12   2   2  497.85   23.10 
  12   2  -2  516.05   21.60 
  10  -2  -2  414.46   16.30 
 -10  -2   2  397.26   14.90 
 -10  -2   2  415.66   18.00 
  10  -2  -2  442.56   19.00 
 -10  -2   2  384.16   17.70 
 -10   2   2  402.36   18.70 
   8  -2  -2  177.08    8.40 
  -8  -2   2  178.88    8.90 
  -8  -2   2  191.48    7.30 
   8  -2  -2  191.58    9.70 
  -8  -2   2  199.28    8.90 
  -8   2   2  194.48    8.50 
   8   2  -2  183.08    8.50 
  -8   2   2  199.58    9.90 
   6  -2  -2  273.77   10.70 
  -6  -2   2  248.98   11.30 
   6  -2  -2  276.37   12.30 
   6  -2  -2  296.67   12.50 
  -6  -2   2  270.87   11.30 
  -6  -2   2  256.37    9.40 
  -6   2   2  274.87   10.60 
   6   2  -2  276.47   11.00 
  -6   2   2  281.97   12.40 
  -6   2   2  271.87   12.20 
   6   2  -2  241.18   10.90 
   4  -2  -2  114.69    5.80 
   4  -2  -2  121.09    5.90 
  -4  -2   2  107.59    4.00 
  -4  -2   2  104.59    4.00 
   4  -2  -2  106.39    4.90 
  -4  -2   2   99.29    4.60 
  -4  -2   2   98.59    4.60 
  -4   2   2  108.39    5.70 
  -4   2   2  116.29    5.00 
  -4   2   2  112.79    5.70 
   2  -2  -2  496.55   20.00 
  -2  -2   2  484.65   16.70 
  -2   2   2  525.15   19.90 
  -2   2   2  477.75   17.10 
  -2   2   2  481.85   19.90 
   0  -2  -2    6.10    1.20 
   0  -2   2    0.60    0.60 
   0  -2  -2    0.90    0.90 
   0  -2   2    0.50    0.70 
   0  -2   2    0.90    0.60 
   0   2   2    1.10    0.90 
   0   2  -2    0.10    0.50 
   0   2   2    0.30    0.80 
   0   2  -2    0.80    0.50 
  -2  -2  -2  106.99    5.10 
   2  -2   2  112.49    4.80 
  -2  -2  -2  110.09    5.20 
   2  -2   2  103.79    4.70 
   2  -2   2  111.19    5.30 
  -2   2  -2  106.89    4.70 
  -2   2  -2  108.79    5.20 
  -2   2  -2   91.99    5.00 
   2   2   2  101.39    4.90 
   4  -2   2  211.28    9.70 
   4  -2   2  210.68    8.40 
  -4  -2  -2  208.48    7.80 
   4  -2   2  211.18    8.50 
  -4  -2  -2  202.58    9.30 
  -4  -2  -2  196.68    9.30 
  -4   2  -2  206.98    8.40 
  -4   2  -2  212.08    9.60 
   4   2   2  223.58    9.40 
   4   2   2  212.48    7.50 
   4   2   2  193.68    9.10 
  -4   2  -2  217.08    9.70 
   6  -2   2  378.36   14.10 
  -6  -2  -2  376.76   13.20 
   6  -2   2  385.46   16.60 
   6  -2   2  366.46   14.30 
  -6  -2  -2  354.76   16.00 
   6   2   2  376.86   13.20 
  -6   2  -2  366.76   16.50 
   6   2   2  384.96   16.00 
  -6   2  -2  386.86   14.40 
   8  -2   2  144.29    6.90 
   8  -2   2  142.39    7.20 
  -8  -2  -2  160.68    8.10 
  -8  -2  -2  140.89    5.70 
   8   2   2  153.48    7.70 
  -8   2  -2  137.69    8.20 
   8   2   2  139.49    6.10 
  10  -2   2  438.46   16.80 
 -10  -2  -2  451.75   19.80 
  10  -2   2  428.26   17.40 
 -10  -2  -2  433.56   15.30 
  10   2   2  433.86   16.10 
  10   2   2  441.66   19.40 
 -10   2  -2  436.16   20.20 
  12  -2   2   21.40    3.60 
  12  -2   2   19.90    3.00 
 -12  -2  -2   18.70    3.70 
 -12   2  -2   16.70    3.90 
  12   2   2   16.00    3.10 
  12   2   2   18.70    2.50 
 -14  -2  -2   46.00    5.90 
  14  -2   2   55.09    5.00 
  14  -2   2   53.49    5.70 
  14   2   2   46.00    3.90 
 -14   2  -2   42.10    5.90 
  16  -2   2   22.40    4.20 
 -16  -2  -2   26.10    5.10 
 -16   2  -2   38.60    6.00 
 -17  -3   2    1.70    2.60 
 -17   3   2    4.60    3.40 
  15  -3  -2    7.80    3.00 
 -15  -3   2    8.90    3.00 
  15  -3  -2    9.10    2.50 
 -15   3   2    6.50    3.20 
  13  -3  -2   24.50    3.90 
 -13  -3   2   23.90    3.90 
  13  -3  -2   25.40    3.40 
 -13   3   2   20.70    4.20 
 -11  -3   2   20.40    3.00 
 -11  -3   2   18.80    3.10 
  11  -3  -2   20.10    3.30 
 -11  -3   2   19.60    2.00 
  11   3  -2   21.70    2.40 
 -11   3   2   19.00    3.90 
   9  -3  -2   57.59    5.10 
  -9  -3   2   59.69    4.20 
   9  -3  -2   58.79    4.50 
  -9  -3   2   54.59    3.90 
  -9  -3   2   58.49    2.90 
   9   3  -2   58.59    3.20 
  -9   3   2   67.19    5.30 
   7  -3  -2  126.59    7.30 
   7  -3  -2  120.89    6.30 
  -7  -3   2  125.49    6.10 
   7  -3  -2  121.39    7.20 
  -7  -3   2  119.89    4.50 
  -7   3   2  135.09    6.40 
  -7   3   2  126.79    7.20 
   5  -3  -2  136.19    7.30 
  -5  -3   2  136.19    5.90 
   5  -3  -2  131.59    7.20 
  -5  -3   2  133.99    5.20 
   5  -3  -2  139.49    6.40 
  -5   3   2  137.49    7.20 
  -5   3   2  150.18    6.50 
   3  -3  -2  188.38    9.10 
   3  -3  -2  201.38    9.30 
  -3  -3   2  201.48    7.40 
  -3  -3   2  192.38    6.80 
   3  -3  -2  190.18    7.90 
  -3   3   2  200.18    8.00 
  -3   3   2  186.18    9.00 
  -3   3   2  208.98    9.10 
  -1  -3   2   80.79    3.50 
   1  -3  -2   83.69    4.60 
   1  -3  -2   87.19    4.60 
  -1  -3   2   81.79    3.70 
  -1   3   2   88.39    4.40 
  -1   3   2   80.69    4.40 
  -1   3   2   81.09    3.80 
  -1  -3  -2 1080.29   47.60 
   1  -3   2 1249.57   41.00 
   1  -3   2 1140.39   47.50 
  -1  -3  -2 1251.47   47.80 
   1  -3   2 1227.58   47.60 
   1  -3   2 1252.07   41.20 
  -1   3  -2 1285.67   41.00 
   1   3   2 1246.28   40.50 
  -1   3  -2 1235.58   47.20 
   1   3   2 1269.27   47.50 
   1   3   2 1223.68   47.40 
   3  -3   2   88.99    4.90 
  -3  -3  -2   85.89    4.70 
   3  -3   2   82.59    4.50 
  -3  -3  -2   84.09    4.60 
   3  -3   2   79.69    4.40 
  -3   3  -2   82.09    4.60 
  -3   3  -2   87.99    4.80 
  -3   3  -2   88.29    4.50 
   3   3   2   96.19    4.50 
   3   3   2   89.59    4.30 
  -5  -3  -2   42.70    3.20 
   5  -3   2   39.20    3.20 
   5  -3   2   41.40    3.20 
  -5  -3  -2   42.90    3.20 
  -5  -3  -2   39.40    2.50 
   5  -3   2   45.40    3.60 
   5   3   2   39.20    2.80 
   5   3   2   41.60    2.00 
  -5   3  -2   44.80    3.30 
  -5   3  -2   43.30    3.50 
   7  -3   2   20.10    2.70 
   7  -3   2   23.20    3.30 
  -7  -3  -2   17.60    1.70 
  -7  -3  -2   24.60    2.90 
   7  -3   2   16.60    2.60 
  -7   3  -2   14.70    2.80 
   7   3   2   18.60    1.50 
   9  -3   2 1241.88   43.00 
   9  -3   2 1308.67   43.70 
  -9  -3  -2 1176.48   49.60 
  -9  -3  -2 1202.68   41.00 
   9   3   2 1211.58   41.30 
  -9   3  -2 1291.87   50.59 
 -11  -3  -2  182.68    6.90 
  11  -3   2  178.88    9.50 
  11  -3   2  188.08    9.20 
 -11  -3  -2  191.08   10.50 
  11   3   2  178.18    7.60 
 -11   3  -2  203.78   11.20 
  13  -3   2   45.00    4.90 
  13  -3   2   51.89    5.80 
 -13  -3  -2   42.20    5.50 
  13   3   2   42.70    3.10 
 -13   3  -2   43.90    6.00 
  15  -3   2    5.10    2.40 
 -15  -3  -2    1.40    2.90 
  15  -3   2    3.40    2.50 
 -15   3  -2    3.10    3.00 
 -17  -3  -2    6.10    3.80 
 -17   3  -2    6.60    3.80 
  16  -4  -2   33.50    4.50 
 -16  -4   2   28.90    4.80 
 -16   4   2   25.70    5.20 
 -14  -4   2   71.49    6.40 
  14  -4  -2   71.29    7.10 
  14  -4  -2   92.79    6.40 
 -14   4   2   91.49    8.00 
 -12  -4   2   44.30    4.70 
  12  -4  -2   36.30    4.70 
 -12   4   2   38.80    5.50 
 -10  -4   2   92.99    5.80 
 -10  -4   2  101.09    6.10 
  10  -4  -2  106.49    7.60 
  10  -4  -2  113.59    6.80 
 -10   4   2  103.49    7.40 
  -8  -4   2   73.49    4.50 
   8  -4  -2   87.19    6.20 
  -8  -4   2   68.39    3.00 
   8  -4  -2   89.09    5.50 
  -8  -4   2   73.49    3.00 
  -8   4   2   84.49    5.90 
   6  -4  -2  189.28    9.90 
   6  -4  -2  181.08    9.80 
  -6  -4   2  182.38    8.00 
  -6  -4   2  188.98    7.20 
   6  -4  -2  191.38    8.70 
  -6   4   2  202.08    9.80 
  -6   4   2  190.28    8.60 
   4  -4  -2  353.96   13.50 
   4  -4  -2  351.96   15.60 
   4  -4  -2  340.17   15.60 
  -4   4   2  352.26   15.30 
  -4   4   2  347.77   13.40 
   2  -4  -2  168.38    8.30 
  -2  -4   2  170.08    7.00 
   2  -4  -2  177.98    8.40 
  -2  -4   2  168.48    7.00 
  -2  -4   2  170.68    6.30 
  -2   4   2  157.18    7.00 
   0  -4  -2   39.80    3.20 
   0  -4   2   40.60    2.70 
   0  -4   2   32.70    2.50 
   0  -4   2   41.30    2.60 
   0  -4  -2   42.00    3.10 
   0   4   2   43.30    2.70 
   0   4   2   43.50    2.40 
   0   4  -2   43.10    2.60 
  -2  -4  -2   87.79    4.80 
   2  -4   2   77.39    4.60 
   2  -4   2   77.39    4.30 
   2  -4   2   75.19    4.70 
  -2  -4  -2   79.19    4.60 
  -2   4  -2   78.99    4.30 
   2   4   2   82.99    3.90 
   2   4   2   82.99    3.40 
  -2   4  -2   82.79    4.30 
   2   4   2   82.49    4.00 
  -4  -4  -2   19.10    2.30 
  -4  -4  -2   20.80    2.50 
   4  -4   2   15.70    2.40 
   4  -4   2   20.90    2.70 
   4  -4   2   17.70    2.40 
  -4   4  -2   21.50    2.50 
   4   4   2   17.50    1.60 
  -4   4  -2   25.50    2.80 
  -6  -4  -2   19.30    2.10 
  -6  -4  -2   19.10    2.60 
   6  -4   2   18.70    2.80 
   6  -4   2   22.60    3.20 
  -6  -4  -2   18.20    2.60 
   6  -4   2   19.80    3.10 
  -6   4  -2   15.90    2.70 
   6   4   2   20.90    1.80 
   8  -4   2  103.29    6.40 
  -8  -4  -2  100.29    4.70 
   8  -4   2  103.19    6.50 
  -8  -4  -2  107.59    6.40 
   8   4   2  107.49    5.40 
  -8   4  -2   99.39    6.90 
  10  -4   2  149.09    8.30 
  10  -4   2  149.59    8.10 
 -10  -4  -2  134.69    8.40 
 -10   4  -2  132.19    8.80 
  12  -4   2   18.70    3.70 
 -12  -4  -2   21.70    3.80 
  12  -4   2   23.10    3.80 
 -12   4  -2   29.60    4.70 
  14  -4   2   15.90    3.40 
 -14  -4  -2   15.80    3.70 
  14  -4   2   18.50    3.90 
 -14   4  -2   17.30    4.50 
 -16  -4  -2    2.20    2.90 
 -15  -5   2   13.20    3.40 
  13  -5  -2   13.50    3.00 
  13  -5  -2   19.30    4.00 
 -13  -5   2   13.60    2.90 
  11  -5  -2   55.39    6.60 
  11  -5  -2   74.29    6.80 
 -11  -5   2   74.49    5.20 
 -11   5   2   73.69    6.40 
   9  -5  -2  290.07   13.20 
  -9  -5   2  272.57   12.70 
  -9  -5   2  298.07   12.80 
   9  -5  -2  305.57   15.30 
  -9   5   2  310.27   14.90 
   7  -5  -2  105.39    7.30 
  -7  -5   2  105.69    4.80 
   7  -5  -2   96.99    7.10 
  -7  -5   2  111.59    5.20 
   7  -5  -2   96.79    6.20 
  -7   5   2  122.29    7.10 
   5  -5  -2  101.59    5.90 
   5  -5  -2   97.39    6.70 
   5  -5  -2  101.79    6.70 
  -5  -5   2  107.09    5.10 
  -5  -5   2  104.19    4.50 
  -5   5   2  114.59    6.40 
   3  -5  -2   52.99    4.40 
  -3  -5   2   59.99    3.00 
   3  -5  -2   61.79    4.70 
  -3   5   2   56.39    3.90 
   1  -5  -2  138.99    7.20 
   1  -5  -2  122.39    7.00 
  -1  -5   2  145.19    5.60 
  -1  -5   2  132.79    6.10 
  -1  -5   2  105.79    5.90 
  -1   5   2  133.09    6.30 
  -1   5   2  132.09    5.80 
   1  -5   2   41.20    3.20 
   1  -5   2   40.40    3.00 
   1  -5   2   40.70    3.30 
  -1  -5  -2   46.00    3.60 
  -1  -5  -2   43.90    3.40 
  -1   5  -2   48.60    3.10 
   1   5   2   43.90    2.40 
   1   5   2   41.40    2.40 
  -3  -5  -2   96.69    5.60 
   3  -5   2   97.29    5.90 
   3  -5   2   90.39    5.30 
   3  -5   2   99.29    6.10 
  -3  -5  -2   99.39    5.70 
   3  -5   2  105.69    6.10 
  -3   5  -2  110.79    5.60 
  -3   5  -2  100.29    5.20 
   5  -5   2    7.10    2.20 
   5  -5   2   11.80    2.50 
  -5  -5  -2   12.10    2.30 
   5  -5   2   10.10    2.20 
  -5  -5  -2    9.00    2.00 
  -5   5  -2   11.50    2.20 
   7  -5   2  214.98   10.20 
  -7  -5  -2  202.88   10.30 
  -7  -5  -2  201.08    8.60 
  -7  -5  -2  207.68   10.30 
   7  -5   2  222.58   10.50 
  -7   5  -2  212.98   10.80 
   9  -5   2   87.39    6.40 
   9  -5   2   91.89    6.40 
  -9  -5  -2   97.49    6.30 
  -9   5  -2   86.79    7.10 
 -11  -5  -2    7.20    2.60 
  11  -5   2    5.00    2.60 
  11  -5   2    2.30    1.90 
 -13  -5  -2   16.00    3.60 
  13  -5   2   12.60    3.80 
 -15  -5  -2    0.70    2.50 
 -14  -6   2    2.60    2.20 
  12  -6  -2   27.90    4.70 
 -12  -6   2   20.90    3.10 
 -10  -6   2    6.00    1.90 
  10  -6  -2    6.20    2.80 
  10  -6  -2   -1.20    2.10 
   8  -6  -2   34.30    4.90 
   8  -6  -2   40.00    4.80 
  -8  -6   2   38.30    2.70 
  -8  -6   2   40.20    2.60 
  -6  -6   2   22.60    2.60 
   6  -6  -2   22.90    3.90 
   6  -6  -2   18.50    3.30 
  -4  -6   2   92.19    5.30 
   4  -6  -2   86.49    6.40 
  -4  -6   2   90.99    4.10 
  -2  -6   2   27.80    2.40 
  -2  -6   2   26.30    3.10 
  -2  -6   2   22.10    2.20 
   2  -6  -2   22.90    3.30 
  -2   6   2   23.80    2.80 
   0  -6  -2   41.40    4.10 
   0  -6   2   41.40    3.50 
   0  -6  -2   40.80    3.80 
   0  -6   2   47.30    4.50 
   0  -6   2   47.30    3.50 
   0  -6   2   43.90    3.20 
   0   6   2   44.60    2.90 
  -2  -6  -2   36.80    3.70 
  -2  -6  -2   31.80    3.50 
   2  -6   2   32.60    3.60 
   2  -6   2   40.70    4.40 
   2  -6   2   36.80    3.60 
   2  -6   2   34.60    3.70 
  -2   6  -2   30.10    3.30 
   2   6   2   29.30    1.80 
   4  -6   2   63.09    4.70 
  -4  -6  -2   71.99    4.80 
   4  -6   2   52.39    5.20 
   6  -6   2   15.90    3.10 
  -6  -6  -2   19.50    3.00 
   6  -6   2   14.90    3.30 
  -6  -6  -2   18.00    2.60 
  -8  -6  -2    7.00    2.50 
   8  -6   2   11.20    2.80 
   8  -6   2    4.80    2.40 
 -10  -6  -2   -0.30    2.10 
  10  -6   2    2.60    2.40 
  10  -6   2    2.00    2.20 
 -12  -6  -2    6.60    3.00 
 -11  -7   2   33.60    2.90 
   9  -7  -2    1.50    2.60 
   7  -7  -2   10.20    3.30 
  -5  -7   2   40.10    3.90 
   5  -7  -2   30.10    4.30 
  -3  -7   2   69.89    5.00 
  -3  -7   2   63.49    3.60 
   3  -7  -2   66.19    5.60 
  -1  -7   2  179.98    8.20 
   1  -7  -2  151.98    9.10 
  -1  -7   2  156.28    8.70 
  -1  -7  -2   59.59    5.00 
   1  -7   2   54.49    5.40 
   1  -7   2   67.49    4.20 
   3  -7   2   36.50    3.90 
  -3  -7  -2   39.10    4.20 
   3  -7   2   32.50    4.40 
   5  -7   2   45.60    5.60 
  -5  -7  -2   40.30    4.20 
   5  -7   2   42.90    4.70 
  -7  -7  -2    8.90    2.50 
   7  -7   2    8.80    2.70 
   9  -7   2    1.80    2.40 
  -9  -7  -2    5.20    2.50 
   8  -8  -2   -2.20    2.20 
   6  -8  -2   23.40    4.40 
   4  -8  -2    1.30    2.10 
   2  -8  -2   16.90    3.50 
  -2  -8   2   19.90    3.60 
   0  -8  -2   -2.90    1.70 
   0  -8   2    3.20    2.30 
  -2  -8  -2    2.90    2.00 
   2  -8   2    8.40    2.90 
  -4  -8  -2   -0.50    1.70 
  -6  -8  -2    3.10    2.00 
  -6  -8  -2    2.80    2.00 
   6  -8   2    6.30    2.80 
 -18   0   3   53.59    7.10 
 -16   0   3   11.80    3.50 
  14   0  -3    6.20    1.20 
  14   0  -3    6.10    2.10 
 -14   0   3    7.50    2.90 
 -12   0   3   96.69    7.10 
  12   0  -3  108.29    6.00 
  12   0  -3  102.59    4.50 
  10   0  -3    0.90    1.10 
 -10   0   3    1.10    1.50 
 -10   0   3   -0.50    1.40 
 -10   0   3    1.60    1.20 
  -8   0   3  622.24   21.70 
  -8   0   3  598.34   25.30 
   8   0  -3  584.24   21.50 
  -8   0   3  640.44   25.40 
   8   0  -3  600.54   25.10 
   6   0  -3  253.57   10.90 
   6   0  -3  249.48   10.90 
  -6   0   3  270.17    9.50 
  -6   0   3  238.88   10.90 
  -6   0   3  214.68   10.80 
   4   0  -3  448.16   17.60 
  -4   0   3  418.26   17.50 
  -4   0   3  426.46   17.60 
   4   0  -3  437.36   17.60 
   2   0  -3   36.00    2.40 
   2   0  -3   39.40    2.50 
  -2   0   3   35.20    2.00 
  -2   0   3   34.00    2.40 
   2   0  -3   37.30    2.00 
  -2   0   3   32.40    2.40 
   0   0   3  611.54   20.70 
   0   0  -3  612.44   24.30 
   0   0   3  576.94   24.30 
   0   0  -3  649.83   24.40 
   0   0  -3  624.14   20.80 
   0   0   3  625.84   24.40 
  -2   0  -3  309.27   11.10 
  -2   0  -3  307.17   13.10 
   2   0   3  301.67   11.10 
   2   0   3  311.57   13.10 
   2   0   3  324.07   13.20 
  -2   0  -3  324.47   13.10 
  -4   0  -3 2349.17   76.99 
   4   0   3 2329.17   90.79 
   4   0   3 2333.27   77.39 
  -4   0  -3 2362.26   90.69 
   4   0   3 2410.06   90.79 
   4   0   3 2294.77   76.99 
   6   0   3   22.60    2.80 
   6   0   3   25.90    3.10 
  -6   0  -3   25.80    2.50 
  -6   0  -3   22.30    2.10 
   6   0   3   26.50    2.60 
   6   0   3   23.70    2.10 
  -6   0  -3   18.30    2.60 
  -8   0  -3   13.50    2.10 
   8   0   3   15.60    2.00 
   8   0   3   17.40    2.40 
  -8   0  -3   14.50    1.90 
  -8   0  -3   11.70    2.60 
   8   0   3   13.80    2.70 
 -10   0  -3  422.46   19.70 
  10   0   3  434.06   19.70 
  10   0   3  419.16   16.50 
  10   0   3  435.36   15.90 
  12   0   3  272.17   12.20 
  12   0   3  286.87   11.30 
 -12   0  -3  293.47   14.90 
  12   0   3  268.37   14.40 
  14   0   3   53.99    3.90 
  14   0   3   61.69    5.70 
 -14   0  -3   60.09    6.90 
  14   0   3   55.99    6.40 
  16   0   3   -0.20    1.80 
 -16   0  -3    3.10    2.70 
 -19  -1   3   14.10    5.00 
 -19   1   3   12.50    4.70 
 -17  -1   3   91.29    7.90 
  17  -1  -3   87.09    6.60 
 -17   1   3   63.09    7.70 
 -15  -1   3   27.40    4.70 
  15  -1  -3   23.20    3.80 
  15  -1  -3   33.10    3.10 
 -15   1   3   26.40    4.60 
  13  -1  -3    8.30    1.60 
 -13  -1   3    7.10    2.60 
  13  -1  -3    9.00    2.40 
 -13   1   3    6.60    3.00 
 -11  -1   3  338.47   13.20 
 -11  -1   3  343.87   15.70 
  11  -1  -3  323.47   13.70 
 -11  -1   3  322.07   15.60 
 -11   1   3  361.46   16.40 
   9  -1  -3  115.99    6.00 
  -9  -1   3  127.69    6.80 
  -9  -1   3  113.99    6.70 
   9  -1  -3  127.29    7.20 
  -9  -1   3  120.79    5.60 
  -9   1   3  118.69    7.10 
  -9   1   3  122.99    6.10 
  -9   1   3  119.59    7.20 
   7  -1  -3  594.54   23.90 
  -7  -1   3  586.94   20.00 
  -7  -1   3  563.74   23.40 
   7  -1  -3  566.04   23.90 
   7  -1  -3  559.74   20.50 
  -7  -1   3  546.15   23.30 
   7   1  -3  565.04   23.20 
  -7   1   3  592.54   20.50 
  -7   1   3  555.34   23.90 
  -7   1   3  603.44   24.10 
   5  -1  -3  271.27   12.10 
   5  -1  -3  260.07   12.00 
  -5  -1   3  261.87   11.50 
  -5  -1   3  273.07   11.50 
  -5  -1   3  285.27   10.00 
  -5   1   3  285.17   10.40 
   5   1  -3  276.87   11.40 
   5   1  -3  278.57    9.30 
  -5   1   3  265.77   12.00 
  -5   1   3  284.77   12.10 
  -3  -1   3  755.02   29.90 
  -3  -1   3  711.43   29.80 
   3  -1  -3  782.22   30.40 
  -3  -1   3  763.72   25.40 
   3  -1  -3  755.22   30.50 
   3   1  -3  773.82   29.80 
  -3   1   3  811.52   26.10 
   3   1  -3  781.62   29.80 
  -3   1   3  793.52   30.50 
  -3   1   3  786.12   30.50 
   3   1  -3  749.73   25.40 
   1   1  -3   -7.00    0.10 
  -1  -1  -3 1466.05   58.69 
   1  -1   3 1571.74   58.69 
   1  -1   3 1575.74   50.29 
   1  -1   3 1418.96   50.09 
   1  -1   3 1580.44   58.69 
  -1  -1  -3 1515.55   58.79 
  -1  -1  -3 1527.65   49.99 
   1   1   3 1510.65   58.79 
  -1   1  -3 1451.65   50.09 
  -1   1  -3 1574.94   58.59 
   1   1   3 1514.35   49.99 
  -3  -1  -3  481.25   16.20 
  -3  -1  -3  464.55   19.20 
   3  -1   3  455.65   19.20 
   3  -1   3  484.65   16.40 
   3  -1   3  463.55   16.50 
  -3  -1  -3  454.75   19.20 
  -3   1  -3  485.55   16.60 
   3   1   3  473.35   16.20 
   3   1   3  440.66   19.10 
   3   1   3  446.66   19.20 
  -3   1  -3  479.15   19.20 
  -3   1  -3  466.35   16.40 
  -5  -1  -3  291.17   10.70 
  -5  -1  -3  299.47   13.00 
   5  -1   3  291.37   13.10 
   5  -1   3  284.77   11.30 
   5  -1   3  281.77   11.00 
  -5   1  -3  307.57   11.40 
   5   1   3  288.77   10.70 
   5   1   3  308.67   13.00 
   5   1   3  285.07   10.80 
   5   1   3  295.97   12.90 
  -5   1  -3  288.47   13.10 
  -5   1  -3  294.77   11.00 
   7  -1   3   -0.30    1.20 
  -7  -1  -3    0.70    0.70 
   7  -1   3    0.50    1.00 
   7  -1   3   -0.30    0.80 
  -7  -1  -3    0.30    1.30 
   7   1   3   -0.70    0.70 
   7   1   3   -0.10    1.10 
  -7   1  -3    0.70    1.30 
  -7   1  -3    0.30    0.90 
   7   1   3   -0.70    0.70 
   9  -1   3  184.68    7.70 
   9  -1   3  167.58    8.00 
  -9  -1  -3  163.88    6.90 
  -9  -1  -3  160.88    9.10 
   9   1   3  166.18    7.00 
   9   1   3  161.38    7.40 
  -9   1  -3  166.28    9.40 
   9   1   3  172.18    9.20 
  11  -1   3   78.59    4.90 
  11  -1   3   91.09    5.70 
 -11  -1  -3   86.79    6.50 
  11   1   3   80.39    5.00 
 -11   1  -3   98.39    6.90 
  11   1   3   77.29    6.10 
  11   1   3   76.29    4.30 
 -13  -1  -3   14.80    3.50 
  13  -1   3    9.90    2.60 
  13  -1   3   13.60    3.50 
  13  -1   3    8.70    2.10 
  13   1   3    9.20    1.70 
  13   1   3   16.10    2.80 
 -13   1  -3    9.00    3.20 
  13   1   3   10.30    3.00 
  15  -1   3    9.00    3.50 
  15  -1   3   20.40    3.90 
 -15  -1  -3   13.90    4.10 
  15  -1   3   18.50    3.00 
  15   1   3   13.10    2.90 
 -15   1  -3   18.50    4.40 
 -17  -1  -3  162.78   11.80 
  17  -1   3  144.39    9.50 
 -17   1  -3  161.18   11.90 
  17   1   3  148.89    8.90 
 -18  -2   3    4.70    3.30 
 -18   2   3    2.50    3.10 
  16  -2  -3    7.30    2.90 
 -16  -2   3   20.20    4.20 
 -16   2   3   16.40    4.40 
  14  -2  -3   34.50    4.60 
  14  -2  -3   38.20    4.00 
 -14  -2   3   38.90    5.20 
 -14   2   3   27.70    4.60 
  12  -2  -3  163.58    8.50 
 -12  -2   3  152.78    9.00 
 -12  -2   3  158.08    7.20 
 -12  -2   3  143.69    8.70 
 -12   2   3  166.38    9.90 
  12   2  -3  162.08    8.30 
 -10  -2   3   79.59    5.30 
  10  -2  -3  100.69    6.50 
 -10  -2   3   78.99    4.30 
 -10  -2   3   79.99    5.50 
  10  -2  -3   87.69    5.40 
 -10   2   3   86.79    6.30 
   8  -2  -3  220.68    9.20 
  -8  -2   3  189.28    9.50 
  -8  -2   3  176.38    9.40 
  -8  -2   3  219.28    8.10 
   8  -2  -3  218.38   10.60 
  -8   2   3  230.08    9.30 
  -8   2   3  230.18   10.70 
   6  -2  -3  230.48   10.80 
  -6  -2   3  227.78    8.20 
  -6  -2   3  203.48    9.50 
   6  -2  -3  222.48   10.60 
  -6  -2   3  203.18    9.50 
   6  -2  -3  223.28    9.20 
   6   2  -3  217.98    9.20 
  -6   2   3  243.58   10.80 
  -6   2   3  239.98    9.20 
  -6   2   3  244.78   10.80 
   4  -2  -3  974.10   39.40 
  -4  -2   3 1014.50   38.20 
   4  -2  -3 1065.49   39.50 
  -4  -2   3  935.01   32.60 
  -4   2   3  993.00   39.20 
  -4   2   3  961.70   39.20 
  -4   2   3  980.30   33.60 
  -2  -2   3   86.69    3.60 
   2  -2  -3   74.09    4.40 
   2  -2  -3   81.59    4.50 
  -2  -2   3   77.59    3.50 
  -2  -2   3   74.99    3.50 
  -2   2   3   84.09    4.50 
  -2   2   3   78.69    3.80 
  -2   2   3   75.49    4.40 
   0  -2   3  397.76   14.40 
   0  -2  -3  393.66   16.70 
   0  -2  -3  413.16   16.80 
   0  -2   3  418.46   16.30 
   0  -2   3  411.06   14.30 
   0   2  -3  386.96   16.00 
   0   2   3  423.26   16.70 
   0   2   3  407.46   16.60 
   0   2  -3  406.26   16.10 
  -2  -2  -3  803.42   27.30 
  -2  -2  -3  820.12   31.90 
   2  -2   3  778.62   31.90 
   2  -2   3  807.42   27.60 
  -2  -2  -3  841.12   32.10 
  -2   2  -3  804.42   27.60 
   2   2   3  842.52   31.80 
   2   2   3  813.62   31.90 
  -2   2  -3  774.62   31.70 
  -2   2  -3  759.42   31.70 
  -4  -2  -3  298.87   11.10 
  -4  -2  -3  311.37   13.30 
   4  -2   3  304.47   13.50 
  -4  -2  -3  296.07   13.20 
   4  -2   3  302.77   11.80 
   4  -2   3  314.17   11.70 
  -4   2  -3  305.07   11.70 
   4   2   3  307.27   13.10 
  -4   2  -3  295.37   13.30 
   4   2   3  309.07   10.90 
   4   2   3  300.07   13.20 
  -4   2  -3  307.37   13.40 
   6  -2   3  167.98    8.50 
   6  -2   3  151.18    7.30 
  -6  -2  -3  159.28    6.50 
   6  -2   3  157.28    7.20 
  -6  -2  -3  156.98    8.20 
  -6   2  -3  157.48    7.40 
  -6   2  -3  172.08    8.50 
   6   2   3  164.28    6.50 
   6   2   3  161.28    8.10 
  -8  -2  -3   34.80    2.40 
   8  -2   3   40.90    4.00 
   8  -2   3   32.80    3.30 
  -8  -2  -3   40.80    4.30 
   8   2   3   35.80    2.60 
  -8   2  -3   38.60    4.30 
   8   2   3   35.20    3.50 
   8   2   3   36.10    2.50 
  10  -2   3   15.40    2.90 
 -10  -2  -3   20.20    2.00 
  10  -2   3   18.40    2.80 
 -10  -2  -3   17.70    3.30 
 -10   2  -3   21.10    3.80 
  10   2   3   20.50    3.10 
  10   2   3   16.10    1.90 
  10   2   3   15.70    2.20 
 -12  -2  -3    9.20    2.90 
  12  -2   3   15.10    3.10 
  12  -2   3   19.70    3.00 
  12   2   3   13.10    2.30 
 -12   2  -3    9.20    2.80 
  12   2   3   13.60    2.70 
  14  -2   3  103.79    7.30 
 -14  -2  -3  115.89    8.70 
  14  -2   3  112.09    6.70 
 -14   2  -3  116.29    9.10 
  14   2   3  106.59    6.30 
 -16  -2  -3   27.00    5.40 
  16  -2   3   16.50    4.60 
  16  -2   3   32.30    5.00 
 -16   2  -3   16.80    4.50 
 -17  -3   3    8.30    3.40 
 -17   3   3    9.30    3.90 
 -15  -3   3    7.30    2.90 
  15  -3  -3    4.80    2.10 
  15  -3  -3    4.00    2.50 
 -15   3   3    5.40    2.90 
 -13  -3   3    5.40    2.30 
  13  -3  -3    3.40    2.10 
 -13   3   3    5.20    2.70 
 -11  -3   3  365.66   17.90 
 -11  -3   3  407.06   14.90 
  11  -3  -3  435.36   17.10 
 -11  -3   3  431.46   18.40 
  11  -3  -3  430.06   19.80 
 -11   3   3  440.46   19.80 
  11   3  -3  406.76   17.10 
   9  -3  -3  187.38   10.00 
   9  -3  -3  181.78    8.60 
  -9  -3   3  168.88    6.70 
  -9  -3   3  172.38    8.50 
   9   3  -3  172.48    7.30 
  -9   3   3  188.08   10.00 
   7  -3  -3   86.09    5.10 
   7  -3  -3  106.49    6.20 
  -7  -3   3   73.99    4.40 
   7  -3  -3   90.19    5.90 
  -7  -3   3   85.49    3.50 
  -7   3   3   85.79    5.00 
  -7   3   3   91.69    5.80 
  -5  -3   3   88.09    4.30 
  -5  -3   3   94.69    4.10 
   5  -3  -3  103.79    6.00 
   5  -3  -3  105.69    6.00 
   5  -3  -3   96.99    5.10 
  -5  -3   3  104.79    4.40 
  -5   3   3   99.29    5.80 
  -5   3   3  103.19    5.20 
  -3  -3   3  136.59    5.20 
  -3  -3   3  136.89    5.60 
   3  -3  -3  129.59    7.00 
   3  -3  -3  139.99    7.10 
  -3   3   3  139.59    6.90 
  -3   3   3  137.79    6.90 
  -3   3   3  134.49    6.00 
   1  -3  -3  451.65   19.70 
  -1  -3   3  482.45   16.60 
  -1  -3   3  471.45   18.80 
   1  -3  -3  477.95   19.80 
  -1  -3   3  474.55   16.90 
  -1   3   3  478.75   19.60 
  -1   3   3  499.85   19.60 
  -1   3   3  477.75   16.80 
   1  -3   3  222.38    9.60 
   1  -3   3  223.48    8.90 
   1  -3   3  224.98    8.60 
  -1  -3  -3  203.38    9.80 
  -1  -3  -3  218.68    9.90 
  -1   3  -3  214.98    9.20 
   1   3   3  219.58    9.60 
   1   3   3  225.68    9.60 
  -3  -3  -3   49.99    3.50 
   3  -3   3   47.00    3.40 
   3  -3   3   49.70    3.40 
  -3  -3  -3   53.09    3.50 
  -3  -3  -3   42.10    2.80 
   3   3   3   45.50    3.10 
  -3   3  -3   46.40    3.20 
  -3   3  -3   42.40    3.20 
   5  -3   3   19.20    2.50 
   5  -3   3   12.10    2.30 
  -5  -3  -3   20.80    2.70 
  -5  -3  -3   21.60    2.20 
   5  -3   3   17.40    2.40 
  -5  -3  -3   19.60    2.60 
   5   3   3   18.00    1.60 
  -5   3  -3   18.10    2.60 
  -5   3  -3   20.70    2.70 
  -7  -3  -3  547.05   23.10 
   7  -3   3  540.25   23.70 
   7  -3   3  559.04   20.40 
   7  -3   3  549.65   20.60 
  -7  -3  -3  538.35   19.00 
   7   3   3  538.35   18.80 
  -7   3  -3  547.15   23.50 
   7   3   3  529.55   22.70 
  -9  -3  -3  615.44   25.90 
  -9  -3  -3  583.44   20.80 
   9  -3   3  604.44   23.00 
   9  -3   3  614.04   22.60 
   9   3   3  591.64   25.30 
  -9   3  -3  621.24   26.50 
   9   3   3  578.94   21.00 
  11  -3   3   29.70    3.70 
  11  -3   3   19.30    3.30 
 -11  -3  -3   21.70    3.80 
 -11   3  -3   24.30    4.40 
  11   3   3   22.70    2.50 
  13  -3   3    1.40    2.20 
 -13  -3  -3   -3.90    1.90 
  13  -3   3    0.50    1.70 
 -13   3  -3    0.80    2.40 
 -15  -3  -3  130.29   10.20 
  15  -3   3  146.39    9.60 
  15  -3   3  142.69    8.50 
 -15   3  -3  150.18   10.80 
 -16  -4   3   42.30    5.70 
  16  -4  -3   39.40    4.80 
 -16   4   3   29.00    5.60 
  14  -4  -3   29.50    4.00 
  14  -4  -3   34.00    5.00 
 -14  -4   3   44.70    5.00 
 -14   4   3   28.40    5.10 
  12  -4  -3   11.20    2.90 
 -12  -4   3   17.90    3.10 
  12  -4  -3   11.50    3.60 
 -12   4   3   14.00    3.60 
  10  -4  -3   48.30    5.50 
 -10  -4   3   52.79    4.10 
  10  -4  -3   60.69    5.70 
 -10  -4   3   50.29    3.80 
 -10   4   3   46.30    5.40 
   8  -4  -3   29.50    3.60 
  -8  -4   3   28.40    2.60 
   8  -4  -3   31.20    4.30 
  -8   4   3   29.70    4.00 
   6  -4  -3    2.60    1.60 
   6  -4  -3    2.70    1.60 
  -6  -4   3    2.10    0.80 
   6  -4  -3    1.90    1.60 
  -6  -4   3    1.10    0.70 
  -6  -4   3    0.50    0.90 
  -6   4   3    5.50    1.80 
   4  -4  -3  109.99    6.40 
  -4  -4   3  110.89    4.90 
  -4  -4   3  107.39    4.00 
   4  -4  -3  106.99    6.50 
  -4   4   3  107.79    5.50 
  -4   4   3   97.09    6.00 
  -2  -4   3   75.59    3.50 
  -2  -4   3   79.39    3.60 
  -2  -4   3   78.39    4.20 
   2  -4  -3   79.79    5.00 
  -2   4   3   73.69    4.60 
  -2   4   3   81.39    4.10 
   0  -4   3  306.07   12.10 
   0  -4  -3  308.47   13.60 
   0  -4   3  307.67   11.50 
   0  -4   3  298.67   12.80 
   0  -4  -3  321.27   13.60 
   0   4   3  304.07   11.30 
   2  -4   3  926.61   32.10 
  -2  -4  -3  984.50   37.20 
  -2  -4  -3  900.41   37.20 
   2  -4   3  945.71   37.10 
   2  -4   3  937.41   32.50 
  -2   4  -3  923.81   32.10 
   2   4   3  921.41   31.10 
   2   4   3  916.81   36.60 
  -2   4  -3  902.91   36.40 
   4  -4   3  213.38    9.30 
  -4  -4  -3  217.38   10.20 
  -4  -4  -3  222.88    8.90 
   4  -4   3  234.98    9.80 
  -4  -4  -3  213.38   10.20 
   4  -4   3  218.28   10.50 
  -4   4  -3  208.18    9.30 
  -4   4  -3  209.08   10.10 
   4   4   3  214.68    9.50 
   4   4   3  210.88    7.70 
  -6  -4  -3   33.10    3.50 
  -6  -4  -3   26.60    2.60 
   6  -4   3   20.50    3.30 
   6  -4   3   28.50    3.40 
  -6  -4  -3   26.80    3.20 
   6  -4   3   33.00    3.70 
   6   4   3   25.60    1.50 
  -6   4  -3   30.60    3.70 
   6   4   3   25.30    2.40 
  -8  -4  -3  118.29    7.00 
   8  -4   3  113.59    6.70 
   8  -4   3  108.39    6.70 
  -8  -4  -3  110.49    5.20 
   8   4   3  112.49    6.00 
  -8   4  -3  101.19    7.10 
   8   4   3  108.19    4.30 
  10  -4   3   17.90    3.40 
  10  -4   3   18.40    3.50 
 -10  -4  -3   20.00    3.50 
 -10   4  -3   13.90    3.20 
  12  -4   3    0.60    1.80 
  12  -4   3    0.00    1.90 
 -12  -4  -3   -1.40    2.10 
 -12   4  -3    2.60    2.10 
  14  -4   3   39.20    5.60 
 -14  -4  -3   37.20    5.70 
  14  -4   3   41.40    5.20 
 -15  -5   3   10.70    2.90 
  13  -5  -3   18.40    3.80 
 -13  -5   3   25.90    3.60 
  11  -5  -3  109.29    8.50 
 -11  -5   3   99.39    6.10 
 -11   5   3  106.89    7.90 
  -9  -5   3   51.99    3.40 
   9  -5  -3   35.30    4.40 
  -9  -5   3   45.90    3.20 
   9  -5  -3   47.80    5.80 
  -9   5   3   38.40    5.00 
   7  -5  -3   64.99    5.70 
   7  -5  -3   72.79    5.90 
  -7  -5   3   69.79    3.70 
  -7  -5   3   71.09    3.40 
  -7   5   3   78.39    5.70 
  -5  -5   3   36.90    2.80 
   5  -5  -3   34.70    4.30 
   5  -5  -3   32.70    4.00 
  -5   5   3   40.00    3.60 
   3  -5  -3  397.16   18.20 
  -3  -5   3  402.46   14.10 
  -3  -5   3  415.36   15.50 
   3  -5  -3  424.46   18.30 
  -3   5   3  402.56   17.60 
  -3   5   3  409.66   15.50 
   1  -5  -3  181.88    9.30 
  -1  -5   3  190.28    8.20 
  -1  -5   3  180.18    8.40 
   1  -5  -3  183.58    9.40 
  -1  -5   3  182.28    7.50 
  -1   5   3  185.18    8.70 
  -1   5   3  184.98    7.70 
  -1  -5  -3  105.19    6.00 
   1  -5   3   97.99    5.10 
   1  -5   3   97.09    5.50 
   1  -5   3  102.99    5.90 
  -1  -5  -3  112.49    6.20 
   1   5   3   99.69    5.10 
   1   5   3   99.39    4.50 
   3  -5   3   77.29    4.80 
  -3  -5  -3   78.39    5.30 
   3  -5   3   81.99    5.30 
   3  -5   3   76.79    5.40 
  -3  -5  -3   83.19    5.20 
   3   5   3   81.79    4.00 
   3   5   3   78.99    3.30 
  -3   5  -3   83.79    4.50 
  -3   5  -3   78.19    4.80 
  -5  -5  -3   89.09    5.70 
   5  -5   3   92.89    5.80 
  -5  -5  -3   95.69    6.00 
  -5  -5  -3   93.49    5.10 
   5  -5   3   95.29    6.20 
   5  -5   3   99.29    6.10 
  -5   5  -3   90.59    5.50 
   5   5   3   87.29    4.30 
  -7  -5  -3   11.70    2.80 
   7  -5   3   14.00    2.90 
  -7  -5  -3   16.20    2.30 
   7  -5   3   15.80    2.90 
  -7   5  -3   17.10    2.80 
   9  -5   3  134.69    8.10 
  -9  -5  -3  138.19    8.20 
   9  -5   3  124.49    7.90 
  11  -5   3    3.70    2.50 
  11  -5   3    9.30    3.10 
 -11  -5  -3    4.10    2.60 
 -13  -5  -3    7.70    3.00 
 -14  -6   3    6.70    2.40 
 -12  -6   3   16.20    2.40 
  12  -6  -3    7.30    3.50 
 -10  -6   3   11.60    1.80 
  10  -6  -3   15.40    3.90 
   8  -6  -3   22.10    4.30 
   6  -6  -3   12.80    3.10 
  -6  -6   3    9.50    1.80 
   4  -6  -3   25.90    4.00 
  -4  -6   3   23.60    2.90 
   2  -6  -3  159.48    9.00 
  -2  -6   3  169.98    8.10 
  -2  -6   3  166.98    6.50 
  -2  -6   3  154.28    7.20 
  -2   6   3  153.68    7.30 
   0  -6   3    4.80    1.50 
   0  -6   3    4.10    1.40 
   0  -6  -3    1.80    1.90 
   0  -6   3    5.80    2.10 
   0   6   3    4.10    1.20 
   2  -6   3   39.80    3.80 
  -2  -6  -3   43.10    4.50 
   2  -6   3   43.10    4.80 
   4  -6   3  111.79    6.50 
   4  -6   3  114.49    7.20 
  -4  -6  -3  112.19    6.80 
  -6  -6  -3    7.10    2.50 
   6  -6   3    8.80    2.60 
   6  -6   3    7.70    2.50 
  -8  -6  -3   20.40    3.60 
   8  -6   3   16.00    3.50 
   8  -6   3   13.80    3.20 
  10  -6   3    4.00    2.60 
 -10  -6  -3    0.60    2.30 
 -12  -6  -3   67.29    6.50 
  11  -7  -3   12.00    3.80 
   9  -7  -3    1.00    2.40 
   7  -7  -3   30.60    5.10 
  -5  -7   3   47.90    3.90 
   5  -7  -3   57.49    6.30 
  -3  -7   3   60.99    4.80 
   3  -7  -3   46.70    5.30 
   1  -7  -3  165.78    9.50 
  -1  -7   3  159.38    8.70 
  -1  -7  -3   44.50    4.60 
   1  -7   3   46.80    3.70 
   1  -7   3   55.39    5.40 
   3  -7   3    2.10    1.80 
   3  -7   3    8.30    2.70 
  -3  -7  -3    3.40    2.20 
  -5  -7  -3   59.59    5.00 
   5  -7   3   54.69    5.50 
   5  -7   3   55.79    6.10 
   7  -7   3    8.80    2.80 
  -7  -7  -3    8.40    2.60 
  -9  -7  -3   -0.60    2.30 
   9  -7   3    0.30    2.30 
   8  -8  -3   -1.00    2.50 
   6  -8  -3   11.60    3.70 
   4  -8  -3   23.40    4.10 
   2  -8  -3   12.80    3.10 
  -2  -8   3    5.70    2.40 
   0  -8  -3   19.90    3.60 
   0  -8   3   24.40    4.00 
  -2  -8  -3   18.70    3.20 
  -4  -8  -3    2.00    2.20 
  -6  -8  -3   -0.50    2.00 
 -18   0   4   70.49    8.30 
 -16   0   4   13.20    3.70 
  14   0  -4   55.69    3.00 
 -14   0   4   68.99    7.10 
  12   0  -4  148.39    6.00 
 -12   0   4  146.79    8.90 
 -10   0   4   31.90    3.80 
 -10   0   4   31.00    3.20 
 -10   0   4   24.70    3.30 
   8   0  -4   67.89    4.50 
  -8   0   4   66.99    3.90 
  -8   0   4   64.49    4.60 
  -8   0   4   69.39    4.60 
  -6   0   4  165.88    8.00 
  -6   0   4  164.08    7.90 
   6   0  -4  158.98    7.80 
   6   0  -4  166.88    6.30 
  -6   0   4  170.48    6.90 
   6   0  -4  167.38    8.00 
  -4   0   4  905.01   36.90 
   4   0  -4  831.42   36.80 
   4   0  -4  975.20   37.00 
   4   0  -4  982.90   31.30 
  -4   0   4  996.20   37.10 
  -2   0   4  562.44   19.10 
   2   0  -4  567.44   19.20 
  -2   0   4  563.44   22.50 
   2   0  -4  513.15   22.40 
   2   0  -4  591.54   22.60 
  -2   0   4  577.34   22.60 
   0   0  -4  147.89    6.90 
   0   0   4  158.78    7.00 
   0   0   4  148.99    6.80 
   0   0  -4  143.19    6.80 
   0   0   4  140.79    5.80 
   0   0  -4  144.69    5.80 
   2   0   4  102.59    5.50 
  -2   0  -4  106.29    5.40 
  -2   0  -4  104.09    4.60 
  -2   0  -4  110.59    5.50 
   2   0   4  101.99    5.40 
   2   0   4   97.59    4.60 
  -4   0  -4  450.35   16.50 
   4   0   4  462.75   16.50 
  -4   0  -4  472.25   19.60 
   4   0   4  472.75   16.80 
   4   0   4  495.85   19.70 
   4   0   4  444.36   19.60 
   6   0   4   50.29    4.10 
   6   0   4   50.99    3.40 
  -6   0  -4   53.39    4.10 
   6   0   4   47.90    3.10 
  -6   0  -4   50.89    3.20 
  -8   0  -4    0.80    0.90 
   8   0   4    1.20    1.60 
  -8   0  -4   -0.20    1.40 
   8   0   4   -0.20    1.00 
   8   0   4    0.30    1.20 
 -10   0  -4  274.77   11.30 
  10   0   4  269.77   12.00 
  10   0   4  296.97   11.60 
 -10   0  -4  287.07   14.50 
  10   0   4  305.57   14.70 
  12   0   4   34.20    3.40 
  12   0   4   30.80    3.80 
 -12   0  -4   33.70    5.10 
  12   0   4   34.90    5.10 
 -14   0  -4   35.50    5.60 
  14   0   4   36.70    4.60 
  14   0   4   33.40    3.50 
  14   0   4   37.50    5.60 
 -16   0  -4   61.59    7.80 
  16   0   4   55.39    5.80 
 -19  -1   4    7.00    3.70 
 -19   1   4    4.90    3.40 
 -17  -1   4   12.50    3.90 
 -17   1   4   17.40    4.70 
  15  -1  -4    4.10    1.30 
 -15  -1   4    6.90    3.10 
 -15   1   4    4.50    2.60 
 -13  -1   4  393.76   18.50 
  13  -1  -4  395.56   14.60 
 -13   1   4  380.16   18.80 
 -11  -1   4  405.76   18.40 
 -11  -1   4  409.06   18.50 
 -11  -1   4  422.46   15.70 
  11  -1  -4  398.96   18.70 
 -11   1   4  412.26   19.00 
  -9  -1   4   44.40    3.70 
  -9  -1   4   48.20    3.10 
  -9  -1   4   45.10    3.80 
   9  -1  -4   42.30    4.00 
  -9   1   4   44.60    4.20 
  -9   1   4   49.20    3.60 
  -9   1   4   34.80    4.00 
   9   1  -4   46.70    1.90 
  -7  -1   4  280.17   13.20 
   7  -1  -4  309.27   13.90 
   7  -1  -4  323.47   13.80 
  -7  -1   4  308.77   13.40 
  -7  -1   4  311.87   11.50 
   7   1  -4  303.57   13.10 
  -7   1   4  306.37   11.90 
  -7   1   4  309.77   13.90 
  -7   1   4  319.87   13.90 
   7   1  -4  312.77   10.40 
   7   1  -4  290.47   13.10 
  -5  -1   4  254.57   11.30 
   5  -1  -4  270.97   12.00 
  -5  -1   4  264.87   11.40 
  -5  -1   4  265.37    9.30 
   5  -1  -4  281.47   12.00 
  -5   1   4  278.37   12.00 
  -5   1   4  276.27   10.30 
   5   1  -4  264.47    9.30 
  -5   1   4  249.38   11.80 
   5   1  -4  261.17   11.20 
   3  -1  -4 4031.00  153.58 
  -3  -1   4 4063.79  151.78 
  -3  -1   4 3898.21  129.19 
  -3  -1   4 3968.70  155.18 
   3  -1  -4 3858.51  153.58 
  -3   1   4 3826.42  153.18 
  -3   1   4 4087.19  153.28 
   3   1  -4 3840.12  129.99 
   3   1  -4 3923.21  152.18 
  -1  -1   4 6028.30  219.68 
  -1  -1   4 5533.75  186.08 
   1  -1  -4 5522.45  220.58 
   1  -1  -4 5699.63  186.58 
   1  -1  -4 5307.17  217.28 
  -1  -1   4 6023.00  219.38 
   1   1  -4 5622.94  218.18 
   1   1  -4 5811.32  218.38 
  -1   1   4 5286.17  216.78 
  -1   1   4 5851.11  220.18 
   1   1  -4 5482.95  187.08 
  -1  -1  -4 1059.99   34.70 
   1  -1   4 1066.29   40.60 
  -1  -1  -4 1008.50   40.60 
   1  -1   4 1052.19   34.80 
  -1  -1  -4 1016.20   40.80 
   1  -1   4 1031.90   40.60 
   1   1   4 1042.90   40.80 
   1   1   4 1053.79   40.70 
  -1   1  -4  964.70   40.40 
   1   1   4 1030.20   34.70 
  -1   1  -4 1053.29   34.80 
  -3  -1  -4 1099.89   44.40 
   3  -1   4 1115.99   38.10 
  -3  -1  -4 1123.89   44.50 
   3  -1   4 1094.49   44.40 
   3  -1   4 1120.69   37.90 
  -3  -1  -4 1099.49   37.60 
   3  -1   4 1149.69   44.50 
  -3   1  -4 1098.79   37.90 
   3   1   4 1195.58   44.50 
   3   1   4 1123.39   44.50 
  -3   1  -4 1139.79   44.40 
   3   1   4 1130.19   37.70 
   5  -1   4 1381.86   55.09 
  -5  -1  -4 1423.76   46.50 
   5  -1   4 1390.46   46.80 
   5  -1   4 1421.06   47.30 
   5  -1   4 1400.56   55.19 
  -5  -1  -4 1413.86   55.09 
   5   1   4 1400.86   46.50 
  -5   1  -4 1399.46   46.80 
  -5   1  -4 1317.47   54.99 
   5   1   4 1408.66   46.80 
   5   1   4 1359.06   54.99 
  -7  -1  -4   82.99    5.70 
   7  -1   4   79.59    4.80 
   7  -1   4   91.39    6.00 
  -7  -1  -4   83.69    4.30 
   7  -1   4   83.59    4.70 
   7   1   4   85.89    5.60 
   7   1   4   82.19    4.50 
   7   1   4   91.59    4.40 
  -7   1  -4   85.19    4.60 
  -7   1  -4   86.79    5.00 
  -7   1  -4   77.39    5.60 
   9  -1   4  100.09    5.60 
   9  -1   4  102.19    6.00 
  -9  -1  -4  105.59    6.90 
   9  -1   4   98.39    7.00 
  -9  -1  -4  103.79    5.10 
   9   1   4  100.09    5.50 
   9   1   4  104.69    5.10 
  -9   1  -4  106.99    7.10 
   9   1   4  105.99    6.90 
  11  -1   4   16.30    3.50 
  11  -1   4   25.10    3.20 
 -11  -1  -4   19.10    2.30 
 -11  -1  -4   23.20    4.10 
  11  -1   4   22.20    3.50 
  11   1   4   16.70    2.70 
 -11   1  -4   19.30    3.70 
  11   1   4   23.00    3.80 
  11   1   4   20.20    2.40 
  13  -1   4   32.90    5.20 
  13  -1   4   35.00    3.80 
 -13  -1  -4   42.40    5.50 
  13  -1   4   30.40    4.10 
 -13   1  -4   40.00    5.50 
  13   1   4   36.00    3.00 
  13   1   4   32.40    4.90 
  13   1   4   29.70    3.60 
  15  -1   4   -1.70    1.20 
  15  -1   4   -0.60    2.70 
 -15  -1  -4    2.10    2.80 
  15  -1   4    0.70    1.80 
  15   1   4   -1.20    1.50 
 -15   1  -4    1.20    2.70 
 -17  -1  -4   51.99    7.40 
 -17   1  -4   64.49    8.40 
 -18  -2   4   16.20    4.30 
 -18   2   4   26.10    5.60 
 -16  -2   4   -1.90    2.20 
 -16   2   4   -5.10    1.90 
  14  -2  -4   49.00    3.80 
  14  -2  -4   38.60    4.70 
 -14  -2   4   39.90    5.00 
 -14   2   4   43.80    5.90 
  12  -2  -4   20.40    3.40 
 -12  -2   4   21.60    2.60 
 -12  -2   4   17.90    3.30 
  12  -2  -4   18.50    3.60 
 -12  -2   4   18.60    3.30 
 -12   2   4   17.30    3.50 
  10  -2  -4   74.89    5.70 
 -10  -2   4   61.09    4.70 
 -10  -2   4   75.49    5.00 
 -10  -2   4   64.79    3.80 
 -10   2   4   66.49    5.50 
  -8  -2   4  220.68   10.20 
  -8  -2   4  198.08   10.00 
  -8  -2   4  224.78    8.60 
   8  -2  -4  230.58   11.20 
  -8   2   4  233.98    9.70 
  -8   2   4  244.48   11.40 
  -6  -2   4  635.64   25.90 
  -6  -2   4  547.45   25.70 
   6  -2  -4  697.43   27.10 
   6  -2  -4  632.84   27.00 
  -6  -2   4  658.73   22.20 
  -6  -2   4  656.83   21.60 
  -6   2   4  703.53   27.20 
   6   2  -4  622.14   25.40 
  -6   2   4  673.93   27.00 
  -6   2   4  699.43   23.30 
   4  -2  -4 1883.01   67.99 
  -4  -2   4 1548.74   66.69 
  -4  -2   4 1677.83   66.79 
   4  -2  -4 1698.13   67.99 
  -4  -2   4 1756.02   57.09 
  -4   2   4 1798.62   58.09 
   4   2  -4 1726.43   56.99 
  -4   2   4 1840.12   67.99 
  -4   2   4 1735.03   67.89 
  -2  -2   4  461.05   19.70 
  -2  -2   4  490.35   17.30 
   2  -2  -4  520.55   20.80 
  -2  -2   4  485.25   19.70 
   2  -2  -4  530.45   20.80 
  -2   2   4  543.75   20.70 
  -2   2   4  482.85   20.60 
   2   2  -4  494.05   17.30 
   0  -2  -4 2008.30   77.59 
   0  -2  -4 1939.81   66.09 
   0  -2   4 2023.40   66.19 
   0  -2  -4 2064.19   77.69 
   0  -2   4 1953.40   66.09 
   0  -2   4 2111.39   77.09 
   0  -2   4 1916.01   76.99 
   0   2   4 1940.11   77.39 
   0   2   4 2075.49   77.49 
   0   2  -4 1974.40   65.99 
   2  -2   4  596.34   24.50 
  -2  -2  -4  619.24   24.80 
   2  -2   4  610.44   21.30 
   2  -2   4  587.14   21.20 
  -2  -2  -4  605.44   21.00 
  -2  -2  -4  596.54   24.50 
   2   2   4  626.24   24.60 
  -2   2  -4  588.54   24.30 
  -2   2  -4  598.44   21.20 
   2   2   4  606.54   24.60 
  -4  -2  -4  233.48   10.90 
  -4  -2  -4  229.18   10.90 
   4  -2   4  228.18    9.60 
   4  -2   4  236.58   11.00 
  -4  -2  -4  238.98    9.20 
   4  -2   4  239.88    9.70 
  -4   2  -4  231.38    9.60 
   4   2   4  250.87   11.00 
  -4   2  -4  232.78    9.50 
  -4   2  -4  247.08   11.00 
  -6  -2  -4  412.86   18.00 
  -6  -2  -4  411.66   14.80 
  -6  -2  -4  391.46   17.90 
   6  -2   4  416.46   15.80 
   6  -2   4  419.96   15.60 
   6  -2   4  407.56   18.20 
  -6   2  -4  411.36   15.80 
   6   2   4  416.66   14.80 
   6   2   4  400.96   17.80 
   6   2   4  397.26   14.80 
  -6   2  -4  412.96   18.10 
  -8  -2  -4  221.68    8.90 
   8  -2   4  219.08   10.20 
  -8  -2  -4  228.58   11.50 
   8  -2   4  234.28   10.00 
   8   2   4  231.78    9.30 
  -8   2  -4  210.88   11.50 
   8   2   4  230.68   11.40 
   8   2   4  231.38    9.00 
  10  -2   4   64.39    4.60 
 -10  -2  -4   56.19    5.40 
  10  -2   4   54.79    4.60 
 -10  -2  -4   52.69    3.40 
  10   2   4   51.99    3.70 
  10   2   4   64.69    3.60 
  10   2   4   56.49    4.90 
 -10   2  -4   46.80    5.50 
  12  -2   4    0.50    1.40 
 -12  -2  -4    1.50    2.30 
  12  -2   4    3.30    1.90 
 -12   2  -4    4.10    2.30 
  12   2   4    3.50    1.20 
  12   2   4    3.10    1.60 
  12   2   4    0.30    1.50 
 -14  -2  -4   14.20    3.70 
  14  -2   4   12.00    2.80 
  14  -2   4   14.20    3.40 
  14  -2   4   19.60    4.40 
 -14   2  -4   15.80    4.00 
  14   2   4   13.50    2.60 
  16  -2   4   11.10    4.30 
 -16  -2  -4    8.20    3.80 
 -16   2  -4    5.10    3.70 
 -17  -3   4   20.20    4.50 
 -17   3   4   12.40    4.20 
  15  -3  -4   19.90    3.20 
 -15  -3   4   20.20    3.80 
 -15   3   4   14.40    4.20 
  13  -3  -4   28.50    4.10 
  13  -3  -4   31.40    4.90 
 -13  -3   4   31.10    4.20 
 -13   3   4   27.30    4.50 
  11  -3  -4  153.88    9.20 
 -11  -3   4  129.29    7.60 
 -11  -3   4  136.29    6.00 
  11  -3  -4  142.69    7.90 
 -11  -3   4  132.99    7.70 
 -11   3   4  151.68    9.20 
  11   3  -4  136.79    6.60 
  -9  -3   4  286.47   10.40 
  -9  -3   4  268.77   12.50 
  -9  -3   4  265.77   12.50 
   9  -3  -4  286.57   14.20 
  -9   3   4  328.27   14.40 
   7  -3  -4   15.40    2.80 
  -7  -3   4   13.90    1.70 
  -7  -3   4   15.70    1.80 
  -7  -3   4   13.20    1.10 
  -7  -3   4   14.50    1.40 
   7  -3  -4   17.70    3.00 
  -7   3   4   15.30    2.80 
  -7   3   4   13.20    2.30 
   5  -3  -4  305.67   13.90 
   5  -3  -4  316.97   13.90 
  -5  -3   4  288.17   10.70 
  -5  -3   4  298.37   12.10 
  -5   3   4  298.87   11.80 
  -5   3   4  294.67   13.60 
  -3  -3   4   29.70    2.20 
   3  -3  -4   35.80    3.20 
  -3  -3   4   32.60    1.90 
  -3  -3   4   33.30    1.90 
   3  -3  -4   34.50    3.20 
  -3   3   4   41.60    3.30 
  -3   3   4   36.60    2.70 
   1  -3  -4   78.19    4.70 
  -1  -3   4   84.79    4.20 
   1  -3  -4   72.19    4.70 
  -1  -3   4   81.09    3.90 
  -1  -3   4   73.39    3.90 
  -1  -3   4   75.39    3.90 
  -1   3   4   82.19    5.00 
  -1   3   4   78.19    4.70 
  -1   3   4   78.89    3.90 
   1  -3   4   35.10    2.70 
  -1  -3  -4   32.30    2.90 
   1  -3   4   28.30    2.60 
   1  -3   4   27.10    2.70 
  -1  -3  -4   35.10    3.10 
  -1   3  -4   31.20    2.30 
   1   3   4   33.00    2.80 
  -1   3  -4   29.70    2.20 
  -3  -3  -4  449.26   20.00 
  -3  -3  -4  474.05   17.10 
   3  -3   4  484.25   17.60 
   3  -3   4  473.05   17.50 
   3  -3   4  466.05   19.90 
  -3  -3  -4  483.25   19.80 
  -3   3  -4  471.85   19.70 
   3   3   4  473.65   19.70 
   5  -3   4  128.99    6.80 
  -5  -3  -4  139.29    7.40 
   5  -3   4  143.49    7.00 
   5  -3   4  136.49    7.70 
  -5  -3  -4  143.89    6.20 
  -5  -3  -4  135.39    7.40 
   5   3   4  140.19    7.30 
  -5   3  -4  132.39    7.40 
  -5   3  -4  139.19    6.90 
   5   3   4  137.99    5.70 
  -7  -3  -4  734.73   25.70 
   7  -3   4  733.73   27.10 
  -7  -3  -4  698.73   30.80 
   7  -3   4  760.32   27.00 
   7  -3   4  767.72   31.50 
  -7  -3  -4  701.33   30.80 
   7   3   4  735.03   25.50 
   7   3   4  770.92   30.70 
  -7   3  -4  763.22   31.20 
   9  -3   4   45.50    4.50 
   9  -3   4   63.29    5.80 
  -9  -3  -4   50.99    4.90 
  -9  -3  -4   49.10    3.10 
  -9   3  -4   42.00    4.90 
   9   3   4   57.39    4.50 
   9   3   4   43.00    3.00 
  11  -3   4    2.10    1.90 
  11  -3   4   -0.20    1.70 
 -11  -3  -4    2.60    2.30 
  11   3   4    3.90    1.20 
 -11   3  -4    1.80    2.10 
 -13  -3  -4   30.80    4.80 
  13  -3   4   29.60    4.50 
  13  -3   4   36.30    4.60 
 -13   3  -4   33.00    5.20 
 -15  -3  -4   19.40    4.70 
  15  -3   4   22.30    3.80 
  15  -3   4   26.90    5.60 
 -15   3  -4   23.70    5.00 
 -16  -4   4   55.79    6.30 
  16  -4  -4   56.49    5.90 
 -16   4   4   47.80    7.00 
 -14  -4   4   19.00    3.60 
 -14   4   4   20.80    4.70 
  12  -4  -4   19.50    3.50 
  12  -4  -4   20.30    4.20 
 -12  -4   4   23.70    3.40 
 -12   4   4   21.90    4.00 
 -10  -4   4   57.59    2.40 
  10  -4  -4   64.49    5.80 
 -10  -4   4   48.70    4.00 
 -10  -4   4   45.80    3.80 
 -10   4   4   55.09    5.40 
  -8  -4   4  196.58    8.80 
  -8  -4   4  204.38    8.90 
  -8  -4   4  190.78    7.00 
   8  -4  -4  205.78   10.90 
  -8   4   4  202.48   10.80 
  -6  -4   4  244.98    9.20 
  -6  -4   4  243.88    8.60 
  -6  -4   4  252.77    8.60 
   6  -4  -4  252.27   12.40 
   6  -4  -4  252.97   12.30 
  -6  -4   4  234.28   10.00 
  -6   4   4  253.17   12.20 
   4  -4  -4  109.59    6.50 
  -4  -4   4   97.59    4.80 
   4  -4  -4  105.39    6.40 
  -4  -4   4  104.89    4.20 
  -4   4   4   98.79    5.30 
  -4   4   4   97.39    6.00 
   2  -4  -4   67.79    4.60 
  -2  -4   4   60.89    3.20 
   2  -4  -4   54.39    4.40 
  -2  -4   4   62.19    3.80 
  -2  -4   4   60.29    3.20 
  -2   4   4   67.49    4.30 
  -2   4   4   63.89    3.60 
   0  -4  -4   20.10    2.70 
   0  -4   4   27.60    3.00 
   0  -4  -4   24.50    2.90 
   0  -4   4   22.30    2.30 
   0  -4   4   19.60    2.20 
   0   4   4   20.30    2.10 
   0   4   4   19.80    2.40 
   2  -4   4   56.49    3.80 
  -2  -4  -4   47.70    3.90 
   2  -4   4   53.89    4.00 
  -2  -4  -4   53.99    4.20 
   2  -4   4   53.29    3.70 
   2   4   4   52.69    2.80 
  -2   4  -4   53.89    3.30 
   4  -4   4    9.50    2.10 
  -4  -4  -4    5.80    2.10 
   4  -4   4    5.20    1.70 
  -4  -4  -4    8.90    1.70 
  -4  -4  -4    8.90    2.10 
   4  -4   4    9.80    2.10 
   4   4   4    9.40    1.70 
  -4   4  -4   10.50    1.90 
  -4   4  -4    9.60    2.10 
  -6  -4  -4  391.06   17.70 
   6  -4   4  399.26   18.20 
  -6  -4  -4  421.76   18.00 
   6  -4   4  399.16   16.00 
   6  -4   4  403.06   16.20 
  -6  -4  -4  384.96   14.90 
   6   4   4  391.46   13.90 
   6   4   4  393.36   17.10 
  -6   4  -4  397.96   17.80 
   8  -4   4  304.07   13.30 
  -8  -4  -4  283.27   11.40 
   8  -4   4  304.27   13.10 
  -8  -4  -4  280.67   14.10 
   8   4   4  293.97   10.60 
  -8   4  -4  295.97   14.50 
 -10  -4  -4   93.79    7.00 
  10  -4   4   95.69    6.50 
  10  -4   4   90.59    6.60 
 -10   4  -4   85.89    6.80 
 -12  -4  -4   19.00    4.10 
  12  -4   4   19.30    4.00 
  12  -4   4   21.60    3.70 
 -12   4  -4   22.20    4.40 
 -14  -4  -4   49.90    6.60 
 -15  -5   4    4.60    2.50 
  13  -5  -4   26.90    5.50 
 -13  -5   4   18.50    3.10 
  11  -5  -4   89.19    7.40 
 -11  -5   4   80.19    5.10 
 -11   5   4   74.99    6.60 
  -9  -5   4   17.10    1.90 
  -9  -5   4   13.50    1.90 
   9  -5  -4   13.10    3.50 
  -9   5   4   20.10    3.60 
  -7  -5   4   42.00    2.90 
   7  -5  -4   51.49    5.60 
  -7   5   4   50.69    4.60 
   5  -5  -4   61.99    5.30 
   5  -5  -4   57.59    5.00 
  -5  -5   4   61.59    3.70 
  -5   5   4   59.89    4.70 
   3  -5  -4  416.36   19.10 
  -3  -5   4  420.76   14.90 
   3  -5  -4  426.06   19.00 
  -3  -5   4  447.66   16.20 
  -3   5   4  418.26   18.40 
  -3   5   4  419.96   16.10 
  -1  -5   4  566.74   23.10 
   1  -5  -4  583.44   24.60 
  -1  -5   4  559.54   20.30 
  -1  -5   4  592.54   21.30 
   1  -5  -4  577.84   24.40 
  -1   5   4  574.14   20.50 
   1  -5   4  121.09    5.90 
   1  -5   4  123.39    6.30 
   1  -5   4  112.29    6.50 
  -1  -5  -4  119.39    6.80 
  -1  -5  -4  102.59    6.60 
   1   5   4  113.99    5.10 
   1   5   4  116.09    6.00 
   3  -5   4  239.68   10.40 
   3  -5   4  231.68    9.90 
  -3  -5  -4  200.58   10.70 
  -3  -5  -4  223.68   10.90 
   3  -5   4  206.18   10.60 
   3   5   4  211.98    9.80 
   3   5   4  217.78    8.10 
  -3   5  -4  226.18    9.90 
  -5  -5  -4   28.10    3.20 
  -5  -5  -4   31.00    3.70 
   5  -5   4   34.60    3.80 
  -5  -5  -4   37.40    4.20 
   5  -5   4   23.00    3.40 
   5   5   4   30.40    1.60 
  -5   5  -4   29.50    3.40 
   5   5   4   29.20    1.50 
  -7  -5  -4  111.29    5.90 
   7  -5   4  116.89    7.10 
   7  -5   4  118.49    7.40 
  -7  -5  -4  124.29    7.50 
   9  -5   4   15.40    3.40 
  -9  -5  -4   17.50    3.70 
   9  -5   4   18.70    3.70 
  11  -5   4    2.30    2.40 
 -11  -5  -4    3.30    2.70 
  11  -5   4    6.00    2.70 
 -13  -5  -4   -3.10    2.30 
  12  -6  -4   28.50    5.50 
 -12  -6   4   23.90    2.70 
  10  -6  -4    5.80    3.00 
 -10  -6   4    3.90    1.10 
   8  -6  -4    2.80    2.50 
   6  -6  -4    6.70    2.60 
  -6  -6   4    9.80    1.90 
   4  -6  -4   85.89    6.70 
  -4  -6   4   91.89    5.30 
  -2  -6   4   45.50    2.80 
  -2  -6   4   39.40    2.70 
  -2  -6   4   42.30    4.20 
   2  -6  -4   31.70    4.20 
  -2   6   4   38.80    3.10 
   0  -6  -4   17.40    3.10 
   0  -6   4   17.40    2.30 
   0  -6   4    8.30    2.40 
   0  -6   4   14.30    2.20 
   0   6   4   12.10    1.80 
  -2  -6  -4   20.90    3.40 
   2  -6   4   20.20    3.30 
   2  -6   4   21.00    2.90 
  -4  -6  -4   17.00    3.20 
   4  -6   4   20.50    3.50 
   4  -6   4   16.60    3.00 
   6  -6   4   54.59    5.30 
   6  -6   4   50.49    5.60 
  -6  -6  -4   55.29    5.40 
   8  -6   4   23.50    4.20 
   8  -6   4   25.40    4.10 
  -8  -6  -4   26.00    4.30 
 -10  -6  -4   -1.40    2.20 
  10  -6   4    9.10    3.10 
 -12  -6  -4   29.20    4.70 
  11  -7  -4   49.80    7.00 
   9  -7  -4   22.10    4.50 
   7  -7  -4   16.20    3.80 
   5  -7  -4   29.00    4.50 
  -5  -7   4   33.50    3.60 
   3  -7  -4   49.50    5.50 
  -3  -7   4   64.39    4.90 
   1  -7  -4   22.30    3.80 
  -1  -7   4   26.90    3.80 
   1  -7   4   22.60    2.90 
   1  -7   4   21.00    3.70 
  -1  -7  -4   23.30    3.90 
   3  -7   4   21.70    3.90 
  -3  -7  -4   28.10    4.00 
   3  -7   4   25.50    3.50 
   5  -7   4   18.90    3.70 
   5  -7   4   26.70    3.90 
  -5  -7  -4   27.90    4.00 
   7  -7   4   13.40    3.20 
  -7  -7  -4   12.90    3.10 
   9  -7   4    2.90    2.50 
  -9  -7  -4    0.20    2.70 
   8  -8  -4   16.30    4.30 
   6  -8  -4   49.00    6.20 
   4  -8  -4    7.40    3.00 
   2  -8  -4    7.60    3.10 
  -2  -8   4    7.30    2.40 
   0  -8  -4   21.50    3.80 
   0  -8   4   22.60    3.90 
  -2  -8  -4    3.40    2.40 
  -4  -8  -4    7.10    2.80 
  -6  -8  -4    7.40    2.80 
 -18   0   5   70.39    8.50 
 -16   0   5    1.50    2.50 
 -14   0   5   10.10    3.20 
  14   0  -5    6.10    1.10 
 -12   0   5  935.31   38.20 
 -12   0   5  869.81   37.70 
  10   0  -5   51.99    2.80 
 -10   0   5   44.80    4.30 
  10   0  -5   49.40    4.20 
 -10   0   5   50.19    3.70 
 -10   0   5   49.00    4.30 
   8   0  -5   56.19    2.80 
  -8   0   5   43.70    3.90 
  -8   0   5   52.99    4.00 
   8   0  -5   47.70    3.80 
  -8   0   5   50.39    3.40 
   6   0  -5   12.40    1.50 
  -6   0   5   14.20    2.20 
   6   0  -5   12.80    2.00 
  -6   0   5   17.10    2.00 
  -6   0   5   14.80    2.40 
   6   0  -5   15.70    2.30 
   4   0  -5   22.30    1.90 
   4   0  -5   20.50    2.40 
   4   0  -5   22.30    2.40 
  -4   0   5   20.50    2.50 
  -4   0   5   22.70    2.50 
  -2   0   5   31.60    2.70 
   2   0  -5   35.50    2.70 
   2   0  -5   36.00    2.30 
  -2   0   5   34.10    2.30 
   2   0  -5   30.10    2.70 
   0   0  -5   25.90    2.60 
   0   0   5   24.90    2.20 
   0   0  -5   21.00    2.50 
   0   0  -5   26.50    2.30 
   0   0   5   18.40    2.20 
   0   0   5   25.30    2.60 
   2   0   5  286.87   12.50 
  -2   0  -5  276.17   10.50 
  -2   0  -5  288.37   12.40 
   2   0   5  264.47   12.30 
   2   0   5  274.97   10.50 
  -2   0  -5  285.67   12.50 
  -4   0  -5   20.20    2.10 
   4   0   5   25.60    3.00 
   4   0   5   24.50    2.90 
   4   0   5   23.70    2.30 
  -4   0  -5   21.60    2.70 
   4   0   5   34.30    3.10 
   6   0   5   15.20    2.60 
   6   0   5   16.60    2.20 
  -6   0  -5   18.30    2.20 
   6   0   5   13.40    2.10 
  -6   0  -5   13.70    2.50 
  -8   0  -5  145.79    6.70 
   8   0   5  139.89    7.10 
   8   0   5  137.49    6.70 
  -8   0  -5  142.59    8.50 
   8   0   5  141.19    8.50 
 -10   0  -5  436.36   16.20 
  10   0   5  419.26   16.10 
  10   0   5  416.56   16.80 
 -10   0  -5  426.36   19.90 
  10   0   5  408.96   19.80 
  12   0   5    8.40    2.00 
  12   0   5    5.70    2.90 
  12   0   5    8.00    2.20 
 -12   0  -5   10.30    3.40 
  14   0   5    0.60    2.40 
  14   0   5   -0.70    1.60 
  14   0   5   -1.10    1.20 
 -14   0  -5   -2.90    2.00 
  16   0   5  231.18   11.90 
 -16   0  -5  222.38   14.60 
 -19  -1   5   23.50    5.70 
 -19   1   5   25.70    5.80 
 -17  -1   5   11.80    3.70 
 -17   1   5   14.90    4.30 
  15  -1  -5   24.70    2.70 
 -15  -1   5   18.10    3.90 
 -15   1   5   22.20    4.40 
 -13  -1   5  208.58   11.80 
 -13   1   5  228.88   12.40 
 -11  -1   5  120.19    7.20 
 -11  -1   5  112.19    5.90 
 -11  -1   5  104.49    6.90 
  11  -1  -5  111.49    7.30 
 -11   1   5  106.79    7.40 
  -9  -1   5  116.69    6.60 
  -9  -1   5  104.79    6.50 
   9  -1  -5  120.29    7.00 
  -9  -1   5  113.89    5.60 
   9   1  -5  121.59    4.50 
  -9   1   5  108.59    6.90 
  -9   1   5  115.49    7.10 
  -9   1   5  126.89    6.20 
  -7  -1   5  239.28    9.30 
  -7  -1   5  222.38   10.60 
   7  -1  -5  245.68   11.30 
   7   1  -5  234.18    8.40 
   7   1  -5  244.68   10.50 
  -7   1   5  222.98   11.10 
  -7   1   5  235.78    9.70 
  -7   1   5  233.68   11.20 
  -5  -1   5   99.79    5.50 
  -5  -1   5  112.69    5.50 
  -5  -1   5  107.99    4.50 
   5  -1  -5  113.09    6.10 
   5  -1  -5  105.79    6.00 
  -5   1   5   99.69    5.90 
  -5   1   5  108.19    5.10 
   5   1  -5   96.49    5.20 
   5   1  -5  110.09    4.50 
   5   1  -5  113.19    5.40 
  -5   1   5  120.99    6.20 
   3  -1  -5  437.86   18.30 
   3  -1  -5  421.86   15.40 
   3  -1  -5  446.26   18.20 
  -3  -1   5  440.06   17.80 
  -3  -1   5  432.96   17.80 
  -3  -1   5  443.66   15.20 
   3   1  -5  419.46   17.50 
  -3   1   5  429.96   18.20 
   3   1  -5  435.46   15.20 
   3   1  -5  446.76   17.70 
  -3   1   5  436.66   18.30 
  -1  -1   5  569.44   22.90 
  -1  -1   5  565.34   19.70 
  -1  -1   5  556.94   22.90 
   1  -1  -5  581.24   23.20 
   1  -1  -5  557.44   19.80 
   1   1  -5  560.34   22.80 
  -1   1   5  586.84   23.30 
   1   1  -5  563.54   22.80 
   1   1  -5  557.44   19.70 
  -1   1   5  594.14   23.30 
   1  -1   5   37.30    3.00 
  -1  -1  -5   35.30    3.00 
   1  -1   5   41.10    3.00 
  -1  -1  -5   39.70    2.70 
  -1  -1  -5   32.60    3.10 
   1  -1   5   39.80    2.70 
   1   1   5   37.20    2.60 
  -1   1  -5   35.70    2.90 
  -1   1  -5   34.50    2.60 
   1   1   5   34.60    3.10 
  -1   1  -5   37.70    2.80 
   3  -1   5  331.87   14.30 
   3  -1   5  315.87   12.20 
  -3  -1  -5  306.27   14.10 
  -3  -1  -5  314.37   12.00 
  -3  -1  -5  349.57   14.40 
   3  -1   5  338.77   14.30 
   3  -1   5  317.67   12.30 
  -3   1  -5  312.77   12.10 
  -3   1  -5  307.57   14.10 
   3   1   5  317.67   14.30 
   3   1   5  314.67   12.00 
   3   1   5  342.27   14.30 
  -5  -1  -5  200.48    9.70 
   5  -1   5  191.98    8.20 
   5  -1   5  197.78    9.80 
   5  -1   5  194.18    9.80 
   5  -1   5  181.98    8.30 
  -5  -1  -5  187.08    7.90 
  -5  -1  -5  194.08    9.70 
   5   1   5  193.78    9.70 
  -5   1  -5  194.98    8.20 
   5   1   5  184.18    7.90 
   5   1   5  202.78    8.10 
  -5   1  -5  189.48    9.70 
   7  -1   5   52.29    4.80 
   7  -1   5   64.19    4.10 
  -7  -1  -5   48.40    3.40 
   7  -1   5   54.69    4.10 
  -7  -1  -5   60.29    4.80 
  -7   1  -5   63.59    3.90 
   7   1   5   56.29    3.80 
   7   1   5   63.59    4.90 
  -7   1  -5   57.19    4.80 
   7   1   5   53.29    3.50 
   9  -1   5  248.58   10.40 
  -9  -1  -5  231.48    9.80 
   9  -1   5  228.88   12.60 
   9  -1   5  240.78   10.80 
  -9  -1  -5  227.08   12.40 
  -9   1  -5  227.78   12.40 
   9   1   5  256.67   12.50 
   9   1   5  244.88    9.90 
   9   1   5  233.68   10.20 
  -9   1  -5  236.28   10.20 
  11  -1   5   90.09    5.50 
 -11  -1  -5   84.79    6.90 
 -11  -1  -5   83.99    4.80 
  11  -1   5   80.59    7.10 
  11  -1   5   80.99    5.80 
  11   1   5   91.49    5.00 
 -11   1  -5   76.19    6.80 
  11   1   5   79.49    6.70 
  11   1   5   81.09    5.30 
  13  -1   5   11.80    2.90 
 -13  -1  -5   18.30    4.00 
  13  -1   5   15.10    4.20 
  13  -1   5   10.90    2.50 
  13   1   5   11.00    2.00 
 -13   1  -5   12.80    3.90 
  13   1   5   11.10    3.20 
  13   1   5   13.40    2.80 
  15  -1   5    7.30    3.80 
 -15  -1  -5   13.40    4.30 
  15  -1   5   12.10    2.80 
 -15   1  -5    6.60    3.20 
  15   1   5   12.30    2.90 
 -18  -2   5    7.10    3.50 
 -18   2   5    3.50    3.10 
 -16  -2   5    5.00    3.00 
 -16   2   5   13.40    3.80 
 -14  -2   5   39.10    4.90 
 -14   2   5   37.10    5.80 
 -12  -2   5  168.08    7.60 
  12  -2  -5  164.08    9.90 
 -12  -2   5  161.48    9.20 
 -12  -2   5  158.48    9.10 
 -12   2   5  184.88   10.40 
 -10  -2   5  229.58    9.50 
  10  -2  -5  258.57   12.50 
 -10  -2   5  219.18   11.20 
 -10  -2   5  231.98   11.30 
 -10   2   5  257.07   12.60 
  -8  -2   5  182.68    8.80 
   8  -2  -5  176.98    9.60 
  -8  -2   5  189.78    7.60 
  -8  -2   5  185.78    8.80 
  -8   2   5  187.78    9.80 
  -8   2   5  183.18    8.40 
  -6  -2   5   18.70    1.50 
   6  -2  -5   17.30    2.80 
   6  -2  -5   22.40    3.10 
  -6  -2   5   21.10    2.30 
  -6  -2   5   22.80    2.30 
  -6   2   5   25.30    2.80 
   6   2  -5   19.80    1.70 
  -6   2   5   22.80    3.30 
   6   2  -5   20.30    1.50 
  -6   2   5   20.40    2.90 
   4  -2  -5  100.89    5.80 
  -4  -2   5  104.09    4.90 
   4  -2  -5  100.89    5.90 
  -4  -2   5   95.49    4.30 
  -4  -2   5  104.09    5.00 
   4   2  -5  102.79    4.40 
  -4   2   5   96.09    4.90 
   4   2  -5   96.69    4.30 
  -4   2   5   98.69    5.70 
  -4   2   5   95.19    5.80 
  -2  -2   5 1533.65   50.39 
  -2  -2   5 1558.34   58.69 
  -2  -2   5 1549.45   58.69 
   2  -2  -5 1436.96   59.29 
   2  -2  -5 1543.65   59.59 
  -2   2   5 1562.34   59.59 
   2   2  -5 1310.87   58.19 
   2   2  -5 1513.25   50.39 
  -2   2   5 1653.83   59.69 
   0  -2   5  639.94   25.30 
   0  -2  -5  651.13   22.10 
   0  -2  -5  642.64   25.90 
   0  -2  -5  611.44   25.80 
   0  -2   5  607.14   25.30 
   0  -2   5  628.94   22.00 
   0   2   5  650.83   25.70 
   0   2  -5  619.04   21.90 
   0   2   5  611.84   25.70 
   2  -2   5   21.90    2.60 
  -2  -2  -5   28.00    3.10 
   2  -2   5   25.30    2.60 
   2  -2   5   23.80    2.60 
  -2  -2  -5   25.50    3.00 
   2  -2   5   18.30    2.30 
  -2  -2  -5   27.10    2.50 
   2   2   5   21.10    2.60 
  -2   2  -5   26.20    2.60 
   2   2   5   28.00    3.10 
  -2   2  -5   29.40    2.90 
   4  -2   5   75.29    4.50 
  -4  -2  -5   76.99    4.10 
   4  -2   5   75.49    5.00 
   4  -2   5   74.49    4.50 
   4  -2   5   75.89    5.00 
  -4  -2  -5   70.39    5.00 
  -4  -2  -5   79.09    5.00 
  -4   2  -5   75.69    4.40 
  -4   2  -5   80.79    5.00 
   4   2   5   78.99    5.10 
   6  -2   5  410.26   19.00 
   6  -2   5  432.16   16.30 
  -6  -2  -5  426.86   18.90 
  -6  -2  -5  452.25   19.10 
  -6  -2  -5  428.06   15.70 
   6  -2   5  428.06   19.20 
   6  -2   5  406.26   16.50 
  -6   2  -5  416.86   16.20 
   6   2   5  421.46   15.60 
   6   2   5  427.76   18.80 
  -6   2  -5  420.36   18.90 
   6   2   5  442.66   15.70 
   8  -2   5  293.17   12.30 
   8  -2   5  285.37   14.70 
   8  -2   5  316.37   12.90 
  -8  -2  -5  299.27   11.50 
  -8  -2  -5  282.47   14.40 
   8   2   5  294.87   11.70 
   8   2   5  304.07   11.50 
   8   2   5  273.17   14.20 
  -8   2  -5  303.17   14.60 
  10  -2   5   79.99    5.40 
  10  -2   5   73.59    5.60 
 -10  -2  -5   82.19    4.50 
  10  -2   5   82.69    6.90 
 -10  -2  -5   91.39    6.80 
 -10   2  -5   78.69    6.50 
  10   2   5   77.89    4.90 
  10   2   5   79.09    6.20 
  10   2   5   86.79    4.60 
  12  -2   5    9.30    2.90 
  12  -2   5    6.80    3.20 
 -12  -2  -5    8.00    3.00 
  12  -2   5    7.40    2.30 
 -12   2  -5    7.10    3.00 
  12   2   5    6.70    1.80 
  12   2   5    5.50    1.60 
 -14  -2  -5   26.30    5.20 
  14  -2   5   51.69    7.20 
  14  -2   5   40.20    4.80 
  14  -2   5   41.30    5.40 
  14   2   5   41.30    4.40 
 -14   2  -5   39.70    6.00 
  16  -2   5    0.30    3.40 
 -16  -2  -5    6.60    4.00 
 -16   2  -5    6.50    3.80 
 -17  -3   5    8.50    3.10 
 -17   3   5    9.10    4.00 
 -15  -3   5  122.29    8.40 
 -15   3   5  122.79    9.60 
  13  -3  -5  114.99    8.50 
 -13  -3   5  104.79    7.20 
 -13   3   5  104.79    8.20 
  11  -3  -5   15.30    3.30 
 -11  -3   5   17.30    2.80 
 -11  -3   5   15.00    2.00 
 -11  -3   5   15.50    2.80 
 -11   3   5   16.80    3.50 
   9  -3  -5  292.67   14.10 
  -9  -3   5  274.37   12.40 
  -9  -3   5  259.17   12.30 
  -9  -3   5  281.07   10.50 
  -9   3   5  299.87   14.20 
  -7  -3   5  130.49    6.30 
  -7  -3   5  133.99    5.50 
  -7  -3   5  129.29    6.30 
   7  -3  -5  149.99    8.10 
  -7  -3   5  131.29    5.10 
  -7   3   5  132.99    7.80 
  -5  -3   5  101.19    4.70 
  -5  -3   5  101.49    4.80 
   5  -3  -5   97.69    6.20 
   5  -3  -5  103.59    6.30 
  -5  -3   5   96.19    4.40 
  -5   3   5   95.09    6.00 
  -5   3   5   99.09    5.30 
  -3  -3   5   80.89    4.00 
  -3  -3   5   68.09    3.70 
   3  -3  -5   75.99    4.90 
  -3  -3   5   77.39    3.80 
   3  -3  -5   72.29    5.00 
  -3   3   5   77.79    5.00 
  -3   3   5   72.19    4.10 
  -1  -3   5    5.30    1.30 
   1  -3  -5    5.20    1.60 
  -1  -3   5    5.00    1.20 
  -1  -3   5    4.70    1.20 
  -1  -3   5    5.60    1.30 
   1  -3  -5    8.10    1.90 
   1   3  -5    4.40    0.80 
  -1   3   5    4.40    1.50 
   1   3  -5    3.70    0.70 
   1  -3   5    5.40    1.40 
   1  -3   5    5.90    1.40 
   1  -3   5    2.80    1.30 
   1  -3   5    5.60    1.50 
  -1  -3  -5    5.90    1.80 
  -1  -3  -5    6.50    1.50 
  -1  -3  -5    6.40    1.80 
   1   3   5    5.20    1.60 
  -1   3  -5    6.20    1.30 
   3  -3   5   57.29    4.10 
  -3  -3  -5   56.49    4.30 
   3  -3   5   61.09    4.20 
  -3  -3  -5   65.99    4.50 
  -3  -3  -5   56.99    3.70 
   3  -3   5   56.99    3.90 
  -3   3  -5   59.79    4.00 
   3   3   5   54.49    4.10 
   5  -3   5  146.79    8.30 
  -5  -3  -5  154.58    8.20 
   5  -3   5  150.98    7.50 
  -5  -3  -5  160.58    6.90 
  -5  -3  -5  151.78    8.30 
   5  -3   5  143.39    7.40 
   5   3   5  148.89    6.40 
   5   3   5  148.99    8.00 
  -5   3  -5  151.38    8.10 
  -7  -3  -5  217.28   11.40 
   7  -3   5  235.78   10.40 
  -7  -3  -5  233.88   11.60 
  -7  -3  -5  221.68    9.20 
   7  -3   5  222.78   10.40 
   7   3   5  222.18   11.20 
  -7   3  -5  213.68   11.40 
   7   3   5  223.28    9.00 
  -9  -3  -5  203.08   11.40 
   9  -3   5  213.18   10.40 
  -9  -3  -5  212.48    8.80 
   9  -3   5  209.88   10.10 
  -9   3  -5  213.38   11.70 
   9   3   5  208.28   11.10 
   9   3   5  209.38    8.80 
  11  -3   5   34.10    4.70 
  11  -3   5   34.40    4.20 
 -11  -3  -5   29.40    4.80 
 -11   3  -5   34.00    5.10 
  11   3   5   36.10    3.40 
  13  -3   5   69.69    7.80 
  13  -3   5   59.39    6.00 
  13  -3   5   61.99    6.70 
 -13  -3  -5   70.89    7.60 
 -13   3  -5   65.19    7.80 
 -15  -3  -5    1.60    3.10 
  15  -3   5   -3.40    1.80 
  15  -3   5    2.50    3.60 
 -15   3  -5    0.00    2.50 
  16  -4  -5    6.10    2.50 
 -16  -4   5    9.00    3.10 
 -16   4   5   10.80    4.20 
 -14  -4   5    3.90    2.30 
  14  -4  -5    1.10    2.70 
 -14   4   5    3.80    2.70 
 -12  -4   5   16.60    2.90 
  12  -4  -5   13.00    3.60 
 -12   4   5    9.70    3.40 
  10  -4  -5   47.60    5.60 
 -10  -4   5   49.70    3.80 
 -10  -4   5   54.19    2.80 
 -10  -4   5   43.70    3.60 
 -10   4   5   69.79    5.80 
  -8  -4   5   43.80    2.30 
  -8  -4   5   40.50    3.00 
   8  -4  -5   37.30    4.50 
  -8  -4   5   47.30    2.30 
  -8   4   5   49.00    4.70 
  -6  -4   5   61.69    3.30 
   6  -4  -5   56.79    5.10 
  -6  -4   5   61.09    3.10 
  -6  -4   5   57.49    3.00 
   6  -4  -5   59.69    5.00 
  -6   4   5   56.59    4.70 
  -4  -4   5  276.97   10.30 
  -4  -4   5  287.67   10.90 
  -4  -4   5  273.47   11.30 
   4  -4  -5  279.97   13.40 
   4  -4  -5  294.77   13.60 
  -4  -4   5  281.27   11.30 
  -4   4   5  265.07   11.30 
  -4   4   5  285.37   13.20 
   2  -4  -5  148.09    8.10 
  -2  -4   5  151.48    6.90 
  -2  -4   5  163.18    6.80 
  -2  -4   5  140.49    6.70 
  -2  -4   5  149.19    6.40 
   2  -4  -5  153.18    8.20 
  -2   4   5  140.99    6.70 
  -2   4   5  147.89    7.90 
   0  -4  -5  298.87   14.20 
   0  -4  -5  325.67   14.20 
   0  -4   5  306.87   12.00 
   0  -4   5  329.17   12.50 
   0  -4   5  297.77   13.30 
   0   4   5  290.27   11.60 
   0   4   5  319.47   13.90 
  -2  -4  -5  158.48    8.80 
   2  -4   5  172.38    8.50 
  -2  -4  -5  168.58    7.70 
  -2  -4  -5  161.48    8.90 
   2  -4   5  183.08    8.20 
   2  -4   5  184.08    8.00 
  -2   4  -5  168.18    7.80 
   2   4   5  160.28    8.30 
  -4  -4  -5   67.29    5.10 
   4  -4   5   72.99    4.90 
   4  -4   5   69.89    4.70 
   4  -4   5   71.59    5.00 
  -4  -4  -5   68.89    5.00 
  -4  -4  -5   60.49    4.20 
  -4   4  -5   67.99    4.60 
   4   4   5   68.69    4.60 
  -6  -4  -5   15.30    2.30 
   6  -4   5   17.60    3.10 
   6  -4   5   17.30    3.20 
  -6  -4  -5   19.80    3.30 
  -6  -4  -5   20.60    3.30 
   6  -4   5   26.70    3.80 
   6   4   5   15.30    2.50 
   6   4   5   18.50    1.90 
  -6   4  -5   18.10    2.90 
  -8  -4  -5  190.78    8.60 
   8  -4   5  213.28   10.30 
   8  -4   5  210.38   10.30 
  -8  -4  -5  205.48   11.00 
  -8   4  -5  207.68   11.10 
   8   4   5  192.18    7.90 
 -10  -4  -5   34.80    4.80 
  10  -4   5   27.40    4.10 
  10  -4   5   26.90    4.20 
 -10   4  -5   39.30    5.30 
  12  -4   5   11.40    3.20 
 -12  -4  -5   14.20    3.80 
  12  -4   5   11.10    3.50 
  14  -4   5   22.20    5.20 
 -14  -4  -5   20.40    4.50 
 -15  -5   5   -0.20    1.80 
  13  -5  -5   67.49    8.00 
 -13  -5   5   61.29    4.90 
 -13   5   5   52.69    7.10 
 -11  -5   5   58.29    4.10 
  11  -5  -5   50.49    6.50 
 -11   5   5   55.59    6.40 
   9  -5  -5   18.10    3.90 
  -9  -5   5   12.40    1.70 
  -9  -5   5   18.30    1.90 
  -9   5   5   11.80    3.00 
  -7  -5   5  102.19    4.80 
   7  -5  -5   97.49    7.40 
  -7   5   5   94.99    6.70 
  -5  -5   5  345.77   13.40 
  -5  -5   5  351.46   12.30 
   5  -5  -5  344.57   16.80 
   5  -5  -5  357.86   16.90 
  -5   5   5  353.26   16.30 
  -3  -5   5   36.00    2.60 
  -3  -5   5   40.90    2.40 
  -3  -5   5   42.20    3.80 
  -3  -5   5   36.70    2.30 
   3  -5  -5   35.50    4.30 
  -3   5   5   35.00    3.50 
  -3   5   5   36.80    3.60 
   1  -5  -5  117.69    7.20 
  -1  -5   5  120.69    6.00 
  -1  -5   5  116.79    5.70 
   1  -5  -5  108.29    7.10 
  -1  -5   5  119.89    6.50 
  -1   5   5  125.39    6.70 
  -1   5   5  119.99    5.80 
   1  -5   5  310.77   12.80 
   1  -5   5  303.47   13.40 
  -1  -5  -5  296.67   14.20 
   1  -5   5  296.27   12.10 
  -1  -5  -5  288.77   14.00 
   1   5   5  291.77   11.30 
   3  -5   5   95.69    6.10 
   3  -5   5   82.69    5.30 
   3  -5   5   77.49    5.50 
  -3  -5  -5   82.19    6.00 
  -3  -5  -5   81.79    5.10 
  -3  -5  -5   79.09    5.80 
   3   5   5   84.49    5.00 
  -3   5  -5   84.59    4.70 
   3   5   5   83.29    4.00 
   5  -5   5   52.69    5.40 
  -5  -5  -5   59.99    5.70 
  -5  -5  -5   47.30    3.80 
   5  -5   5   43.20    4.60 
   5   5   5   47.80    2.60 
   7  -5   5   18.10    3.30 
   7  -5   5   21.10    3.70 
  -7  -5  -5   17.90    3.40 
  -7  -5  -5   14.00    2.40 
  -9  -5  -5   32.20    4.70 
   9  -5   5   26.50    4.30 
   9  -5   5   27.20    4.20 
 -11  -5  -5   13.90    3.90 
  11  -5   5   11.70    3.50 
 -13  -5  -5    1.10    2.70 
  14  -6  -5   13.80    4.80 
 -14  -6   5   14.20    2.60 
  12  -6  -5  133.79   10.40 
  10  -6  -5  100.59    8.50 
   8  -6  -5    0.70    2.40 
   6  -6  -5   18.70    3.70 
  -6  -6   5   12.80    2.10 
  -4  -6   5    6.70    1.90 
  -4  -6   5    6.40    1.10 
   4  -6  -5    3.10    2.40 
  -2  -6   5   -0.10    0.90 
  -2  -6   5    0.40    0.90 
   2  -6  -5    0.60    2.10 
  -2  -6   5   -0.10    0.80 
  -2  -6   5   -0.70    1.50 
  -2   6   5   -1.30    0.90 
   0  -6   5    3.60    1.90 
   0  -6   5    1.90    1.20 
   0  -6   5    1.70    1.40 
   0  -6  -5    2.60    2.30 
   2  -6   5    9.50    2.70 
   2  -6   5    8.20    2.10 
  -2  -6  -5   10.60    2.80 
  -4  -6  -5   17.70    3.40 
   4  -6   5   14.30    3.20 
   4  -6   5   22.30    3.30 
  -6  -6  -5   44.50    5.20 
   6  -6   5   38.50    4.70 
   6  -6   5   31.80    4.50 
   8  -6   5   39.20    5.50 
   8  -6   5   48.80    5.80 
  -8  -6  -5   53.59    6.10 
  10  -6   5   68.39    7.00 
 -10  -6  -5   69.69    7.30 
  11  -7  -5   35.40    6.10 
   9  -7  -5    6.00    3.20 
   7  -7  -5   44.50    6.10 
   5  -7  -5    4.30    2.70 
  -5  -7   5    5.20    1.90 
  -3  -7   5    4.80    2.10 
   3  -7  -5    1.70    2.50 
  -1  -7   5   24.10    3.80 
   1  -7  -5   12.00    3.20 
  -1  -7   5   25.60    2.80 
   1  -7   5   19.90    2.90 
   1  -7   5   18.10    3.60 
  -1  -7  -5   16.60    3.50 
   3  -7   5   16.00    3.00 
  -3  -7  -5   19.50    3.80 
   3  -7   5   21.80    4.00 
  -5  -7  -5   18.60    3.70 
   5  -7   5   23.10    3.80 
   7  -7   5    7.90    2.90 
  -7  -7  -5   10.90    3.30 
  -9  -7  -5   -2.20    2.30 
   6  -8  -5    2.30    2.70 
   4  -8  -5   42.90    5.70 
  -2  -8   5  104.99    7.30 
   0  -8   5   62.09    4.50 
   0  -8   5   45.40    5.50 
   0  -8  -5   50.79    5.80 
  -4  -8  -5   25.00    4.30 
 -18   0   6    0.30    2.90 
 -16   0   6    2.50    2.70 
 -14   0   6   25.00    4.40 
  14   0  -6   29.70    2.10 
  12   0  -6  613.94   21.40 
  12   0  -6  617.24   26.70 
 -12   0   6  625.84   27.20 
  10   0  -6   15.00    1.70 
  10   0  -6   14.50    2.60 
 -10   0   6   15.40    2.30 
 -10   0   6   12.10    2.60 
 -10   0   6   19.20    3.10 
   8   0  -6  205.48    8.20 
   8   0  -6  219.08   10.30 
  -8   0   6  207.38   10.30 
  -8   0   6  212.08   10.50 
  -8   0   6  217.88    9.10 
  -6   0   6  627.44   27.50 
  -6   0   6  707.23   27.70 
   6   0  -6  694.63   27.40 
   6   0  -6  657.23   23.00 
   4   0  -6   12.00    1.90 
  -4   0   6    7.90    1.80 
  -4   0   6    8.30    1.70 
   4   0  -6    9.30    1.80 
   4   0  -6    8.40    1.40 
   2   0  -6  877.01   34.50 
  -2   0   6  887.31   29.50 
   2   0  -6  867.31   29.40 
  -2   0   6  835.92   34.50 
  -2   0   6  838.72   34.50 
   2   0  -6  879.61   34.60 
   0   0   6   99.49    5.70 
   0   0  -6   99.89    5.60 
   0   0   6  104.49    4.90 
   0   0  -6   99.19    4.80 
   0   0   6  101.29    5.50 
   0   0  -6  102.59    5.70 
   2   0   6  497.15   20.90 
  -2   0  -6  470.75   20.60 
   2   0   6  485.85   17.60 
  -2   0  -6  474.65   17.60 
   2   0   6  505.45   20.70 
  -2   0  -6  505.15   20.80 
   4   0   6   87.59    5.80 
   4   0   6   99.19    5.10 
   4   0   6   92.69    4.90 
  -4   0  -6   87.99    5.80 
   4   0   6  102.19    6.00 
  -4   0  -6  100.39    5.00 
   6   0   6   20.60    3.20 
  -6   0  -6   21.90    2.70 
  -6   0  -6   23.40    3.50 
   6   0   6   29.80    3.10 
   6   0   6   24.10    3.00 
  -8   0  -6  214.88   11.60 
   8   0   6  219.48    9.90 
  -8   0  -6  213.58    9.40 
   8   0   6  227.98    9.60 
   8   0   6  216.38   11.80 
  10   0   6  174.08   10.30 
  10   0   6  162.58    7.90 
  10   0   6  164.68    8.40 
 -10   0  -6  148.99    9.90 
 -10   0  -6  150.18    7.60 
  12   0   6    8.00    2.40 
  12   0   6    0.90    2.60 
  12   0   6    1.90    1.50 
 -12   0  -6    5.00    2.70 
  14   0   6   31.20    5.40 
  14   0   6   24.40    3.40 
  14   0   6   20.30    3.70 
 -14   0  -6   22.90    4.80 
 -16   0  -6  481.45   24.60 
  16   0   6  460.65   20.40 
 -19  -1   6   23.90    5.40 
 -19   1   6   17.50    4.60 
 -17  -1   6   11.70    3.70 
 -17   1   6   11.80    3.90 
 -15  -1   6   10.30    3.40 
 -15   1   6   14.50    3.60 
  13  -1  -6  199.58   11.10 
 -13  -1   6  205.18   11.20 
 -13   1   6  180.68   11.20 
 -11  -1   6   33.90    4.20 
  11  -1  -6   43.70    4.90 
 -11  -1   6   47.80    4.90 
 -11  -1   6   40.40    3.40 
 -11   1   6   49.10    5.40 
  11   1  -6   41.00    2.10 
  -9  -1   6  263.67   12.70 
  -9  -1   6  277.17   12.90 
  -9  -1   6  277.17   11.10 
   9  -1  -6  290.87   13.30 
  -9   1   6  274.47   13.40 
   9   1  -6  275.47    9.80 
  -9   1   6  272.87   13.30 
   9   1  -6  270.17   12.40 
   7  -1  -6  621.74   25.20 
  -7  -1   6  538.05   24.40 
  -7  -1   6  605.54   24.70 
   7   1  -6  555.64   24.20 
  -7   1   6  625.24   25.30 
  -7   1   6  619.24   25.20 
   7   1  -6  606.24   20.40 
  -7   1   6  614.64   21.70 
   5  -1  -6  383.76   16.40 
  -5  -1   6  368.46   15.90 
   5  -1  -6  394.76   13.90 
   5  -1  -6  383.96   16.60 
  -5  -1   6  401.36   16.10 
  -5  -1   6  372.36   13.40 
   5   1  -6  364.46   15.80 
  -5   1   6  340.07   16.20 
  -5   1   6  371.36   16.50 
   5   1  -6  384.06   13.40 
   5   1  -6  381.06   15.70 
   3  -1  -6  445.46   18.70 
  -3  -1   6  446.56   15.60 
  -3  -1   6  440.56   18.20 
   3  -1  -6  416.16   18.60 
   3  -1  -6  434.06   15.80 
  -3  -1   6  441.76   18.20 
   3   1  -6  428.56   18.10 
  -3   1   6  442.76   18.70 
  -3   1   6  455.55   18.80 
   3   1  -6  434.36   15.60 
   3   1  -6  435.36   18.00 
  -1  -1   6  700.43   24.80 
  -1  -1   6  742.93   29.00 
   1  -1  -6  699.23   24.90 
  -1  -1   6  706.23   29.00 
   1  -1  -6  728.83   29.40 
   1  -1  -6  690.53   29.20 
  -1   1   6  813.52   29.40 
   1   1  -6  740.03   28.90 
   1   1  -6  743.13   28.90 
   1   1  -6  689.63   24.80 
  -1   1   6  701.73   24.90 
  -1   1   6  679.63   29.20 
   1  -1   6  238.38   10.90 
   1  -1   6  240.08    9.40 
  -1  -1  -6  240.98    9.40 
   1  -1   6  234.98   10.80 
  -1  -1  -6  237.28   11.10 
  -1  -1  -6  233.58   10.90 
  -1   1  -6  239.78    9.40 
  -1   1  -6  225.58   10.60 
   1   1   6  239.18   11.10 
  -1   1  -6  232.88   10.70 
   1   1   6  227.58    9.30 
  -3  -1  -6 1005.70   34.10 
   3  -1   6  983.00   34.30 
  -3  -1  -6 1027.70   40.30 
  -3  -1  -6  993.60   40.10 
   3  -1   6  970.40   40.10 
   3  -1   6  985.10   34.50 
   3  -1   6  997.70   40.20 
  -3   1  -6 1035.40   34.30 
   3   1   6  928.31   40.10 
   3   1   6 1015.50   40.80 
  -3   1  -6 1000.10   40.00 
   3   1   6 1014.50   34.10 
   5  -1   6  188.98    8.50 
  -5  -1  -6  195.58    9.90 
  -5  -1  -6  194.28    9.90 
  -5  -1  -6  186.28    8.10 
   5  -1   6  182.28    9.70 
   5  -1   6  184.38    8.30 
   5  -1   6  192.18   10.00 
  -5   1  -6  193.48    8.30 
   5   1   6  183.58    8.00 
   5   1   6  189.18    9.90 
   5   1   6  187.68    8.20 
  -5   1  -6  192.58    9.80 
   7  -1   6   23.70    2.90 
  -7  -1  -6   27.10    3.70 
   7  -1   6   20.10    3.10 
   7  -1   6   24.00    3.70 
  -7  -1  -6   22.10    2.70 
  -7   1  -6   22.30    3.60 
   7   1   6   25.80    2.80 
   7   1   6   26.20    3.80 
  -7   1  -6   29.70    3.20 
   7   1   6   25.30    2.80 
  -9  -1  -6   82.09    4.90 
   9  -1   6   74.99    5.20 
   9  -1   6   89.79    5.80 
  -9  -1  -6   85.99    6.70 
   9  -1   6   89.39    7.00 
   9   1   6   80.69    4.90 
  -9   1  -6   85.69    6.70 
   9   1   6   81.79    5.20 
   9   1   6   79.59    6.40 
 -11  -1  -6  102.09    8.20 
 -11  -1  -6  112.79    6.10 
  11  -1   6  135.79    9.20 
  11  -1   6  118.49    6.80 
  11  -1   6  119.39    7.30 
  11   1   6  118.39    6.80 
  11   1   6  122.59    6.40 
  11   1   6  113.29    8.30 
 -11   1  -6  124.09    8.70 
  13  -1   6   75.69    6.20 
 -13  -1  -6   62.89    7.50 
  13  -1   6   89.09    5.90 
  13  -1   6   86.89    8.10 
 -13   1  -6   87.29    7.80 
  13   1   6   83.69    5.20 
  13   1   6   74.39    7.10 
  13   1   6   83.69    5.80 
 -15  -1  -6    0.50    2.90 
  15  -1   6    7.60    2.90 
  15  -1   6    4.40    3.60 
 -15   1  -6   10.00    4.00 
  15   1   6    2.80    2.00 
 -18  -2   6    8.40    3.30 
 -18   2   6   15.60    4.90 
 -16  -2   6    6.30    2.90 
 -16   2   6    1.40    2.60 
  14  -2  -6    6.50    2.80 
 -14  -2   6   12.20    3.20 
 -14   2   6   12.00    3.50 
  12  -2  -6   69.49    6.90 
 -12  -2   6   52.29    5.00 
 -12  -2   6   54.19    3.90 
 -12   2   6   59.99    6.40 
 -10  -2   6   54.89    4.40 
 -10  -2   6   74.39    4.10 
  10  -2  -6   64.39    5.50 
 -10  -2   6   61.89    4.80 
 -10   2   6   71.79    5.80 
  -8  -2   6   59.29    4.20 
   8  -2  -6   63.09    5.10 
  -8  -2   6   66.89    3.70 
  -8  -2   6   53.89    4.00 
  -8   2   6   65.09    5.00 
   8   2  -6   61.79    2.70 
  -6  -2   6   55.19    2.80 
  -6  -2   6   50.39    3.40 
   6  -2  -6   47.00    4.30 
  -6  -2   6   48.40    3.40 
  -6   2   6   52.59    4.30 
  -6   2   6   49.70    3.50 
   6   2  -6   52.99    2.90 
   6   2  -6   46.50    2.90 
   6   2  -6   49.70    2.60 
  -4  -2   6  903.71   34.50 
  -4  -2   6  871.21   34.40 
   4  -2  -6  844.22   35.40 
   4  -2  -6  874.91   35.30 
  -4  -2   6  900.61   29.50 
  -4   2   6  845.82   35.30 
   4   2  -6  843.52   33.90 
  -4   2   6  863.51   35.30 
   4   2  -6  872.91   29.40 
   2  -2  -6 4815.62  153.98 
   2  -2  -6 4735.43  180.98 
  -2  -2   6 4762.72  153.68 
  -2  -2   6 4661.43  182.28 
  -2  -2   6 4634.04  183.18 
   2  -2  -6 4346.06  180.68 
  -2   2   6 4837.52  180.88 
   2   2  -6 4838.92  153.68 
  -2   2   6 4723.33  180.88 
   0  -2   6  822.82   27.50 
   0  -2  -6  737.03   32.10 
   0  -2  -6  811.42   27.50 
   0  -2  -6  783.72   32.30 
   0  -2   6  784.42   31.70 
   0  -2   6  780.22   31.70 
   0   2   6  838.12   32.20 
   0   2  -6  793.62   31.40 
   0   2   6  785.12   32.20 
   0   2  -6  759.92   27.30 
   2  -2   6   13.10    2.20 
   2  -2   6   12.30    2.00 
   2  -2   6   12.80    2.40 
   2  -2   6   11.80    2.20 
  -2  -2  -6   14.10    2.40 
  -2  -2  -6   11.00    1.90 
  -2  -2  -6   16.50    2.70 
   2   2   6   14.30    2.50 
  -2   2  -6   13.90    2.10 
  -2   2  -6   15.40    2.30 
   4  -2   6   72.39    5.30 
   4  -2   6   80.19    4.80 
   4  -2   6   78.69    4.80 
  -4  -2  -6   85.09    4.60 
  -4  -2  -6   79.39    5.40 
  -4  -2  -6   80.79    5.50 
   4  -2   6   79.29    5.40 
   4   2   6   83.19    5.50 
  -4   2  -6   74.19    4.60 
  -4   2  -6   86.79    5.30 
   4   2   6   79.49    4.50 
  -6  -2  -6  433.46   20.40 
   6  -2   6  487.25   20.90 
  -6  -2  -6  454.25   17.00 
  -6  -2  -6  447.86   20.40 
   6  -2   6  444.56   17.80 
   6  -2   6  474.65   17.70 
   6   2   6  462.95   17.00 
   6   2   6  447.16   20.40 
  -6   2  -6  449.26   17.50 
  -6   2  -6  486.45   20.60 
   6   2   6  470.95   17.10 
   8  -2   6  299.07   13.60 
  -8  -2  -6  309.87   12.60 
   8  -2   6  319.87   13.50 
   8  -2   6  330.27   16.10 
  -8  -2  -6  347.07   15.90 
   8   2   6  319.67   12.90 
   8   2   6  320.67   12.60 
  -8   2  -6  319.87   15.80 
   8   2   6  322.67   15.60 
 -10  -2  -6    2.90    1.30 
  10  -2   6    5.60    2.90 
  10  -2   6    4.10    2.10 
  10  -2   6    5.00    2.00 
 -10  -2  -6    3.10    2.50 
 -10   2  -6    4.30    2.60 
  10   2   6    1.30    1.20 
  10   2   6    3.90    1.70 
  10   2   6    5.20    2.30 
  12  -2   6    8.00    2.80 
  12  -2   6    0.00    2.60 
  12  -2   6    7.80    2.50 
 -12  -2  -6    3.30    3.00 
  12   2   6    5.40    1.70 
  12   2   6    8.10    2.10 
 -12   2  -6    2.70    2.50 
  14  -2   6   14.70    3.50 
  14  -2   6   26.30    4.20 
 -14  -2  -6   19.90    4.60 
  14  -2   6   14.00    4.50 
 -14   2  -6   16.60    4.60 
  14   2   6   19.40    3.10 
 -17  -3   6   79.59    7.30 
 -17   3   6   72.19    8.60 
 -15  -3   6   18.40    3.80 
  15  -3  -6   15.00    4.30 
 -15   3   6    6.80    3.20 
  13  -3  -6   37.90    5.70 
 -13  -3   6   49.99    4.80 
 -13   3   6   43.00    5.80 
  11  -3  -6   74.59    6.30 
 -11  -3   6   59.79    4.80 
 -11  -3   6   65.69    4.70 
 -11  -3   6   63.59    3.80 
 -11   3   6   72.89    6.20 
  -9  -3   6    9.70    2.00 
  -9  -3   6   10.60    2.00 
   9  -3  -6    9.10    2.80 
  -9  -3   6    9.90    1.60 
  -9   3   6   10.60    2.70 
  -7  -3   6   43.90    3.20 
  -7  -3   6   45.70    3.30 
  -7  -3   6   46.20    2.60 
   7  -3  -6   50.89    5.30 
  -7   3   6   46.70    4.40 
   5  -3  -6   68.29    5.20 
  -5  -3   6   75.39    4.10 
  -5  -3   6   73.29    3.80 
  -5  -3   6   73.09    4.00 
  -5   3   6   80.89    5.40 
  -5   3   6   64.89    4.30 
  -3  -3   6   57.09    3.40 
   3  -3  -6   45.00    4.10 
   3  -3  -6   52.19    4.30 
  -3  -3   6   53.29    3.20 
  -3  -3   6   52.39    3.30 
  -3   3   6   56.29    4.30 
   3   3  -6   52.49    3.30 
  -1  -3   6   55.99    3.50 
  -1  -3   6   55.79    3.70 
   1  -3  -6   55.89    4.30 
  -1  -3   6   53.19    3.50 
   1  -3  -6   60.09    3.80 
   1  -3  -6   50.09    4.10 
  -1  -3   6   53.99    3.60 
   1   3  -6   50.09    2.80 
   1   3  -6   51.89    2.90 
  -1   3   6   54.89    4.20 
   1   3  -6   49.99    3.40 
   1  -3   6  296.17   11.60 
  -1  -3  -6  296.57   13.60 
  -1  -3  -6  287.97   11.60 
   1  -3   6  288.67   13.00 
   1  -3   6  294.17   11.70 
   1  -3   6  287.77   13.00 
   1   3   6  287.47   13.30 
  -1   3  -6  288.77   11.60 
   3  -3   6   83.59    5.00 
   3  -3   6   86.09    5.50 
   3  -3   6   79.39    5.00 
  -3  -3  -6   86.19    5.70 
  -3  -3  -6   87.79    4.80 
  -3  -3  -6   80.99    5.60 
   3  -3   6   86.99    5.60 
   3   3   6   82.39    5.50 
  -3   3  -6   85.79    5.20 
  -5  -3  -6   11.40    2.00 
   5  -3   6   11.30    2.30 
  -5  -3  -6   11.00    2.60 
   5  -3   6   11.60    2.40 
   5  -3   6   12.50    2.60 
  -5  -3  -6   10.40    2.40 
   5  -3   6   18.30    2.80 
   5   3   6   14.00    2.60 
  -5   3  -6   13.10    2.60 
   7  -3   6    7.90    2.20 
  -7  -3  -6   12.90    2.70 
  -7  -3  -6   11.40    2.00 
   7  -3   6   10.00    2.40 
  -7  -3  -6   10.60    2.70 
   7  -3   6    9.40    2.80 
   7   3   6    9.90    1.80 
   7   3   6    9.10    2.40 
  -7   3  -6   14.10    2.90 
  -9  -3  -6   40.00    5.20 
   9  -3   6   48.00    5.10 
   9  -3   6   43.50    4.80 
   9  -3   6   41.90    5.50 
  -9  -3  -6   42.50    3.30 
  -9   3  -6   61.59    6.40 
   9   3   6   49.10    5.10 
   9   3   6   42.00    3.40 
  11  -3   6    0.70    1.80 
  11  -3   6    4.30    2.30 
  11  -3   6    0.50    2.40 
 -11  -3  -6   -0.10    2.10 
  11   3   6    1.00    1.10 
 -11   3  -6    3.90    2.40 
  13  -3   6  152.28    9.00 
  13  -3   6  141.69    9.30 
  13  -3   6  146.99   10.90 
 -13  -3  -6  134.89   10.30 
 -13   3  -6  147.89   10.50 
  15  -3   6   22.60    5.90 
 -15  -3  -6   13.40    4.50 
 -16  -4   6   14.10    3.50 
 -16   4   6   12.40    4.20 
  14  -4  -6    6.30    3.30 
 -14  -4   6   12.40    2.90 
 -14   4   6    5.10    3.00 
  12  -4  -6   54.69    6.70 
 -12  -4   6   56.99    4.60 
 -12   4   6   39.10    5.50 
 -10  -4   6   71.39    4.60 
  10  -4  -6   68.49    6.50 
 -10  -4   6   67.69    4.40 
 -10   4   6   74.79    6.40 
  -8  -4   6  101.59    5.40 
   8  -4  -6  120.29    7.90 
  -8  -4   6  102.29    4.50 
  -8  -4   6  106.49    4.70 
  -8  -4   6  109.39    5.50 
  -8   4   6  118.19    7.60 
  -6  -4   6   11.70    1.70 
   6  -4  -6    8.30    2.80 
  -6  -4   6   14.00    1.60 
  -6  -4   6   10.50    1.50 
  -6   4   6   12.10    2.80 
  -4  -4   6  328.07   13.40 
  -4  -4   6  325.17   12.20 
  -4  -4   6  320.17   13.40 
   4  -4  -6  322.57   15.40 
  -4  -4   6  332.77   12.50 
   4  -4  -6  316.47   15.20 
  -4   4   6  321.77   13.00 
  -4   4   6  330.97   15.10 
   2  -4  -6   77.99    5.70 
  -2  -4   6   87.59    4.60 
  -2  -4   6   80.49    4.50 
   2  -4  -6   80.19    5.70 
  -2  -4   6   79.99    4.70 
  -2  -4   6   79.39    4.40 
  -2   4   6   86.49    4.70 
  -2   4   6   77.49    5.40 
   0  -4   6   73.79    4.70 
   0  -4   6   79.79    5.00 
   0  -4  -6   73.59    5.40 
   0  -4   6   86.09    4.90 
   0  -4   6   75.99    4.60 
   0  -4  -6   76.29    5.50 
   0   4  -6   79.89    3.70 
   0   4   6   74.19    5.10 
   2  -4   6  119.19    6.20 
   2  -4   6  113.79    6.50 
   2  -4   6  121.39    6.80 
  -2  -4  -6  105.59    7.00 
  -2  -4  -6  126.29    6.30 
  -2  -4  -6  117.49    7.30 
   2  -4   6  110.49    6.60 
   2   4   6  116.89    6.70 
  -2   4  -6  114.59    6.00 
   4  -4   6   25.60    3.30 
  -4  -4  -6   18.60    2.70 
  -4  -4  -6   18.70    3.30 
   4  -4   6   26.40    3.70 
   4  -4   6   17.80    2.90 
  -4  -4  -6   16.80    2.90 
  -4   4  -6   17.60    2.60 
   4   4   6   19.20    2.80 
  -6  -4  -6  249.68   12.80 
   6  -4   6  243.98   11.60 
   6  -4   6  250.37   11.60 
   6  -4   6  230.08   12.80 
  -6  -4  -6  247.88   10.60 
   6   4   6  254.47   12.30 
   6   4   6  250.57    9.80 
  -6   4  -6  269.57   12.70 
  -8  -4  -6  299.57   15.50 
  -8  -4  -6  301.47   12.50 
   8  -4   6  328.87   14.20 
   8  -4   6  319.57   14.10 
   8   4   6  311.87   11.90 
  -8   4  -6  299.17   15.30 
  10  -4   6   24.50    5.00 
  10  -4   6   24.30    4.30 
 -10  -4  -6   24.40    4.40 
  10  -4   6   29.00    4.50 
 -12  -4  -6   50.09    6.30 
  12  -4   6   64.19    8.10 
  12  -4   6   57.59    6.50 
  12  -4   6   40.90    5.30 
 -14  -4  -6   43.40    6.40 
  14  -4   6   49.20    7.50 
 -15  -5   6    2.80    2.10 
  15  -5  -6    4.00    3.50 
  13  -5  -6    6.70    3.30 
 -13  -5   6    6.70    2.10 
 -13   5   6    3.80    2.90 
 -11  -5   6   16.30    2.30 
  11  -5  -6    7.40    3.40 
 -11   5   6   15.70    3.90 
  -9  -5   6    9.10    1.50 
   9  -5  -6   13.30    3.50 
  -9  -5   6    9.30    1.50 
  -9   5   6   13.60    3.20 
  -7  -5   6   28.00    2.70 
   7  -5  -6   29.40    4.50 
  -7  -5   6   27.70    1.80 
  -7   5   6   24.40    3.80 
   5  -5  -6    8.70    2.80 
  -5  -5   6   14.90    1.70 
   5  -5  -6    9.50    2.70 
  -5  -5   6    7.90    1.70 
  -5   5   6   17.70    3.10 
   3  -5  -6  128.09    7.90 
  -3  -5   6  124.69    5.80 
   3  -5  -6  120.19    7.70 
  -3  -5   6  120.79    5.70 
  -3  -5   6  134.59    6.60 
  -3  -5   6  112.99    5.70 
  -3   5   6  124.89    7.30 
   1  -5  -6   12.30    2.90 
  -1  -5   6   13.20    2.10 
  -1  -5   6   12.70    2.10 
  -1  -5   6   15.40    2.60 
   1  -5  -6   12.80    2.70 
  -1  -5   6   14.10    2.20 
  -1   5   6   18.90    2.80 
  -1   5   6   12.80    2.00 
   1  -5   6    4.40    2.00 
  -1  -5  -6    7.70    2.50 
   1  -5   6    6.60    1.90 
   1  -5   6    6.30    1.80 
   1  -5   6    8.00    1.90 
  -1  -5  -6   10.90    2.50 
   1   5   6    9.80    2.10 
   1   5   6   11.20    1.80 
   3  -5   6   95.89    6.30 
  -3  -5  -6   93.09    6.70 
   3  -5   6   90.89    5.80 
   3   5   6   91.59    4.50 
  -5  -5  -6    8.70    3.10 
   5  -5   6    6.10    2.30 
   5  -5   6    6.20    2.50 
   5   5   6   10.10    1.50 
   7  -5   6   33.30    4.60 
   7  -5   6   18.10    3.50 
  -7  -5  -6   24.70    4.20 
   9  -5   6   36.40    5.00 
   9  -5   6   40.50    5.10 
  -9  -5  -6   48.10    5.80 
 -11  -5  -6    9.80    3.70 
  11  -5   6   14.00    3.70 
  11  -5   6    8.80    3.50 
 -13  -5  -6    3.40    3.60 
 -14  -6   6   27.40    3.20 
 -12  -6   6   65.89    4.00 
  12  -6  -6   54.79    7.60 
  10  -6  -6    0.40    2.30 
   8  -6  -6   26.60    4.70 
   6  -6  -6   17.00    4.00 
  -6  -6   6   27.30    3.00 
   4  -6  -6   28.00    4.40 
  -4  -6   6   23.90    3.10 
  -4  -6   6   26.30    2.20 
  -2  -6   6    6.10    1.50 
   2  -6  -6    4.70    2.70 
  -2  -6   6    6.70    1.60 
  -2  -6   6    5.80    2.10 
  -2  -6   6    6.10    1.30 
   0  -6   6   16.60    2.70 
   0  -6   6   18.00    2.60 
   0  -6   6   21.20    3.30 
   0  -6  -6   15.60    3.50 
   2  -6   6   16.00    2.80 
  -2  -6  -6   14.50    3.30 
   2  -6   6   17.80    3.40 
  -4  -6  -6   16.10    3.40 
   4  -6   6   14.70    3.00 
   4  -6   6   22.20    3.80 
   6  -6   6   16.20    3.40 
   6  -6   6   10.60    3.00 
  -6  -6  -6   14.70    3.80 
   8  -6   6   27.70    4.60 
  -8  -6  -6   36.40    5.40 
 -10  -6  -6   55.59    6.80 
  11  -7  -6   12.10    4.40 
   9  -7  -6    7.60    3.40 
   7  -7  -6   31.10    5.00 
  -5  -7   6    0.10    1.40 
   5  -7  -6    2.20    2.50 
   3  -7  -6    4.20    2.80 
  -3  -7   6    1.90    1.70 
   1  -7  -6    4.40    2.80 
  -1  -7   6    9.20    1.90 
  -1  -7   6    6.80    2.50 
   1  -7   6    5.30    2.10 
   1  -7   6    1.20    2.00 
  -1  -7  -6    5.70    3.00 
   1  -7   6    2.00    1.80 
  -3  -7  -6   28.50    4.80 
   3  -7   6   22.10    3.90 
   3  -7   6   29.20    4.00 
   5  -7   6    2.20    2.20 
  -5  -7  -6    1.70    2.70 
  -7  -7  -6    8.40    3.40 
   7  -7   6    1.30    2.40 
   6  -8  -6   30.20    5.20 
   4  -8  -6   26.00    4.50 
   2  -8  -6   33.20    5.20 
  -2  -8   6   42.70    5.00 
   0  -8  -6    8.60    3.30 
   0  -8   6    7.10    2.10 
   2  -8   6    0.40    2.00 
  -2  -8  -6    3.00    2.80 
  -4  -8  -6   28.40    4.80 
   4  -8   6   32.50    4.90 
 -16   0   7    1.50    2.70 
 -14   0   7  415.96   20.20 
  12   0  -7   32.30    4.00 
  12   0  -7   42.60    2.70 
 -12   0   7   37.90    5.00 
  10   0  -7   55.19    3.20 
 -10   0   7   49.80    4.70 
 -10   0   7   51.39    4.40 
  -8   0   7   33.50    3.90 
   8   0  -7   30.20    3.50 
  -8   0   7   35.10    3.50 
   8   0  -7   28.50    2.30 
  -8   0   7   34.90    4.00 
   6   0  -7   23.30    2.90 
  -6   0   7   25.20    3.20 
   6   0  -7   22.50    2.20 
  -6   0   7   22.00    3.00 
  -4   0   7   11.80    2.10 
   4   0  -7   11.40    2.10 
  -4   0   7   14.10    1.90 
   4   0  -7   12.60    1.80 
   4   0  -7   12.20    2.30 
  -4   0   7   11.60    2.10 
  -2   0   7   57.39    4.20 
  -2   0   7   55.09    3.50 
   2   0  -7   55.79    4.10 
  -2   0   7   65.59    4.20 
   0   0  -7  524.25   21.90 
   0   0   7  520.15   21.90 
   0   0  -7  508.65   18.70 
   0   0   7  507.95   22.00 
   0   0   7  533.75   18.80 
   0   0  -7  527.75   21.80 
   2   0   7   39.00    3.20 
   2   0   7   45.70    4.00 
  -2   0  -7   38.80    3.80 
  -2   0  -7   44.60    3.20 
  -2   0  -7   37.00    3.50 
   2   0   7   42.10    3.60 
  -4   0  -7  193.28   10.10 
   4   0   7  199.68    8.70 
   4   0   7  202.98   10.40 
   4   0   7  201.58    8.80 
  -4   0  -7  193.48    8.60 
   6   0   7   41.90    3.50 
   6   0   7   34.80    4.30 
  -6   0  -7   41.80    3.40 
   6   0   7   44.00    4.10 
  -6   0  -7   45.00    4.30 
  -8   0  -7  281.17   11.70 
   8   0   7  270.27   11.70 
   8   0   7  280.07   12.10 
  -8   0  -7  287.07   14.40 
   8   0   7  265.57   14.20 
  10   0   7   40.90    4.20 
  10   0   7   40.60    5.50 
 -10   0  -7   39.90    5.40 
  10   0   7   46.40    4.70 
  12   0   7   40.20    4.70 
  12   0   7   46.10    6.40 
 -12   0  -7   58.19    7.10 
  12   0   7   41.70    4.40 
  14   0   7   10.70    3.10 
  14   0   7   19.40    4.60 
 -14   0  -7   13.40    4.10 
 -19  -1   7   25.40    5.40 
 -19   1   7   20.80    5.00 
 -17  -1   7   -0.80    2.20 
 -17   1   7    2.80    2.80 
 -15  -1   7   18.40    3.80 
 -15   1   7   16.30    4.40 
  13  -1  -7   28.20    4.30 
  13  -1  -7   37.20    3.00 
 -13  -1   7   33.60    4.50 
 -13   1   7   42.30    5.40 
 -11  -1   7    1.50    1.60 
 -11  -1   7    0.90    1.70 
  11  -1  -7    1.80    1.80 
  11  -1  -7    0.80    1.00 
  11   1  -7    2.30    1.30 
 -11   1   7    0.30    1.70 
  11   1  -7    1.70    0.70 
  -9  -1   7    0.00    1.00 
   9  -1  -7   -1.30    1.30 
  -9  -1   7   -2.20    0.90 
   9  -1  -7    0.40    0.90 
  -9  -1   7    0.40    1.40 
   9   1  -7    0.40    0.70 
   9   1  -7    2.00    1.30 
  -9   1   7   -1.30    1.30 
   7  -1  -7   49.90    3.20 
  -7  -1   7   44.60    3.60 
   7  -1  -7   46.30    4.10 
  -7  -1   7   42.80    3.70 
  -7   1   7   54.69    3.70 
   7   1  -7   41.00    2.70 
  -7   1   7   47.70    4.10 
  -7   1   7   42.40    4.10 
   7   1  -7   49.20    3.50 
   5  -1  -7  484.25   21.10 
   5  -1  -7  528.35   18.10 
  -5  -1   7  516.95   20.80 
  -5  -1   7  506.95   17.60 
  -5  -1   7  489.75   20.90 
  -5   1   7  496.55   21.30 
  -5   1   7  503.05   21.40 
   5   1  -7  451.25   20.40 
   5   1  -7  507.35   17.60 
   3  -1  -7  280.87   12.50 
   3  -1  -7  277.57   10.70 
  -3  -1   7  273.37   12.10 
   3  -1  -7  284.77   12.60 
  -3  -1   7  267.17   12.10 
  -3  -1   7  272.97   10.40 
   3   1  -7  276.17   10.40 
   3   1  -7  233.38   11.70 
  -3   1   7  267.97   12.50 
   3   1  -7  282.07   12.10 
  -3   1   7  263.57   12.50 
  -1  -1   7  372.16   16.40 
  -1  -1   7  393.06   16.70 
   1  -1  -7  379.16   14.30 
  -1  -1   7  385.26   14.30 
   1  -1  -7  365.16   16.70 
  -1   1   7  411.06   17.00 
   1   1  -7  382.66   16.40 
  -1   1   7  383.56   14.30 
   1   1  -7  368.86   14.20 
  -1   1   7  386.26   16.70 
   1   1  -7  394.36   16.80 
   1  -1   7  162.38    8.40 
  -1  -1  -7  164.38    7.20 
   1  -1   7  157.88    7.20 
  -1  -1  -7  157.48    8.30 
   1  -1   7  161.88    8.30 
  -1  -1  -7  173.98    8.70 
   1   1   7  146.19    8.20 
   1   1   7  160.78    7.20 
   1   1   7  166.78    8.60 
  -1   1  -7  166.18    7.20 
  -1   1  -7  173.78    8.20 
  -3  -1  -7   68.79    4.10 
   3  -1   7   63.39    4.30 
   3  -1   7   67.09    5.00 
   3  -1   7   66.69    4.80 
  -3  -1  -7   69.09    4.90 
   3  -1   7   62.69    4.20 
  -3  -1  -7   62.29    4.80 
  -3   1  -7   72.39    4.80 
  -3   1  -7   65.69    4.20 
   3   1   7   68.39    5.10 
  -5  -1  -7  279.97   11.30 
   5  -1   7  269.37   11.50 
  -5  -1  -7  290.67   13.60 
   5  -1   7  271.87   11.70 
   5  -1   7  269.57   13.60 
   5   1   7  260.77   11.20 
  -5   1  -7  277.47   13.40 
   5   1   7  288.87   11.50 
   5   1   7  289.57   13.70 
  -5   1  -7  275.07   11.50 
   7  -1   7   89.69    6.80 
   7  -1   7   94.09    5.90 
  -7  -1  -7   88.29    6.60 
  -7  -1  -7   86.29    5.10 
   7  -1   7   91.99    5.60 
  -7   1  -7   83.19    5.80 
   7   1   7   98.09    5.40 
   7   1   7  100.49    5.60 
   7   1   7   96.39    6.90 
   9  -1   7  127.09    8.70 
  -9  -1  -7  113.09    8.30 
  -9  -1  -7  123.69    6.50 
   9  -1   7  115.39    6.80 
   9  -1   7  127.09    7.40 
   9   1   7  134.79    6.70 
   9   1   7  119.79    6.80 
  -9   1  -7  128.79    8.60 
   9   1   7  114.29    8.30 
  11  -1   7   10.00    2.40 
 -11  -1  -7   11.00    3.50 
  11  -1   7    8.80    3.30 
  11  -1   7   10.70    2.70 
 -11   1  -7   11.50    3.60 
  11   1   7   11.60    3.20 
  11   1   7   13.60    2.60 
  11   1   7    9.20    2.10 
  13  -1   7    2.60    2.90 
  13  -1   7   -0.60    1.60 
  13  -1   7    2.30    2.10 
  13   1   7    1.20    1.70 
 -13   1  -7    3.40    3.00 
  13   1   7    7.20    2.00 
  15  -1   7   69.59    8.90 
 -15  -1  -7   46.30    7.30 
 -15   1  -7   69.99    8.60 
  15   1   7   74.59    5.90 
 -18  -2   7   10.80    3.80 
 -18   2   7    9.30    4.10 
 -16  -2   7    3.40    2.60 
 -16   2   7    0.60    2.70 
  14  -2  -7   18.70    4.00 
 -14  -2   7   20.20    3.80 
 -14   2   7   22.50    4.60 
  12  -2  -7  130.59    8.70 
 -12  -2   7  127.59    8.00 
 -12   2   7  137.69    9.00 
 -10  -2   7  234.68   10.90 
 -10  -2   7  224.78   11.00 
 -10  -2   7  220.48    9.40 
  10  -2  -7  224.78   12.00 
  10   2  -7  215.58    7.80 
 -10   2   7  208.28   11.80 
  -8  -2   7   73.69    4.80 
  -8  -2   7   74.79    4.90 
   8  -2  -7   78.49    5.80 
   8   2  -7   70.29    3.50 
   8   2  -7   79.09    4.20 
  -8   2   7   77.59    5.70 
   6  -2  -7   74.29    5.40 
  -6  -2   7   76.59    3.80 
  -6  -2   7   77.09    4.60 
  -6  -2   7   81.79    4.80 
   6   2  -7   71.49    3.70 
  -6   2   7   75.19    4.60 
   6   2  -7   77.49    4.10 
  -6   2   7   73.89    5.50 
  -4  -2   7  661.93   27.80 
  -4  -2   7  654.03   27.80 
   4  -2  -7  675.83   24.40 
   4  -2  -7  689.53   28.90 
  -4  -2   7  707.83   24.00 
   4  -2  -7  711.13   28.70 
   4   2  -7  702.63   24.00 
  -4   2   7  673.33   28.70 
   4   2  -7  724.63   27.40 
  -2  -2   7 1594.14   52.09 
   2  -2  -7 1568.24   61.49 
   2  -2  -7 1544.75   52.29 
  -2  -2   7 1547.65   60.69 
   2  -2  -7 1565.94   61.29 
  -2  -2   7 1492.85   60.49 
   2   2  -7 1565.94   51.99 
  -2   2   7 1520.55   61.39 
   0  -2  -7   47.20    4.00 
   0  -2   7   44.10    3.50 
   0  -2  -7   44.00    3.30 
   0  -2   7   46.50    3.70 
   0  -2  -7   39.20    3.90 
   0  -2   7   42.90    3.30 
   0   2  -7   45.40    3.30 
   0   2  -7   42.70    3.30 
   0   2   7   49.20    4.10 
  -2  -2  -7  239.58   11.60 
   2  -2   7  250.47   11.40 
   2  -2   7  228.58   10.00 
   2  -2   7  229.98   10.00 
  -2  -2  -7  245.88    9.90 
   2  -2   7  235.08   11.40 
  -2  -2  -7  242.18   11.70 
  -2   2  -7  222.78   11.00 
  -2   2  -7  229.68    9.80 
   2   2   7  235.28   11.60 
  -4  -2  -7  495.35   21.90 
   4  -2   7  483.45   21.80 
   4  -2   7  495.85   21.90 
  -4  -2  -7  492.65   18.50 
  -4  -2  -7  493.05   22.00 
   4  -2   7  519.65   19.10 
   4  -2   7  509.65   19.00 
   4   2   7  497.75   18.50 
   4   2   7  511.95   22.00 
  -4   2  -7  494.55   21.60 
  -4   2  -7  508.45   18.80 
  -6  -2  -7  250.67   12.80 
   6  -2   7  253.07   11.10 
  -6  -2  -7  240.88   10.50 
   6  -2   7  238.98   12.90 
   6  -2   7  246.78   11.30 
  -6   2  -7  254.07   12.70 
   6   2   7  246.28   10.50 
   6   2   7  260.97   10.60 
   6   2   7  276.87   13.10 
   8  -2   7   66.79    5.40 
   8  -2   7   68.59    6.40 
  -8  -2  -7   63.59    5.90 
  -8  -2  -7   71.79    4.60 
   8  -2   7   69.79    5.20 
  -8   2  -7   70.19    6.10 
   8   2   7   76.49    4.80 
   8   2   7   68.39    6.00 
   8   2   7   76.09    4.70 
 -10  -2  -7   62.59    6.80 
  10  -2   7   58.89    5.60 
  10  -2   7   69.09    6.40 
  10  -2   7   64.19    7.20 
  10   2   7   64.49    5.90 
  10   2   7   64.79    4.40 
  10   2   7   57.79    4.60 
 -10   2  -7   62.59    6.10 
  12  -2   7   71.89    8.20 
  12  -2   7   66.69    6.60 
  12  -2   7   68.29    6.40 
 -12  -2  -7   74.39    7.30 
  12   2   7   79.59    5.00 
 -12   2  -7   77.49    8.50 
  12   2   7   68.89    5.20 
  14  -2   7   29.50    5.90 
 -14  -2  -7   26.20    5.60 
  14  -2   7   26.10    4.20 
 -14   2  -7   26.70    5.40 
 -17  -3   7   36.20    5.40 
 -17   3   7   24.50    5.10 
  15  -3  -7   23.80    5.00 
 -15  -3   7   28.40    4.60 
 -15   3   7   41.70    6.40 
  13  -3  -7    4.50    2.70 
 -13  -3   7   10.20    2.80 
 -13   3   7   10.20    3.20 
 -11  -3   7   64.29    5.00 
  11  -3  -7   71.49    6.30 
 -11  -3   7   65.09    4.00 
 -11   3   7   69.99    6.20 
  -9  -3   7  249.58    9.70 
  -9  -3   7  242.58   11.20 
  -9  -3   7  222.08   11.00 
   9  -3  -7  260.47   13.10 
  -9   3   7  240.28   12.80 
  -7  -3   7   80.79    4.90 
   7  -3  -7   94.19    6.60 
  -7  -3   7   84.39    5.00 
  -7  -3   7   92.79    4.20 
  -7   3   7   88.49    6.30 
  -5  -3   7   35.50    2.90 
   5  -3  -7   38.40    4.40 
  -5  -3   7   36.30    3.00 
  -5  -3   7   37.20    2.80 
  -5   3   7   47.30    4.90 
   5   3  -7   36.10    2.60 
  -3  -3   7  109.79    5.90 
  -3  -3   7  115.39    5.60 
  -3  -3   7  113.09    5.80 
   3  -3  -7  112.49    7.00 
   3  -3  -7  118.09    7.00 
  -3   3   7  114.59    6.90 
   3   3  -7  110.29    5.50 
  -1  -3   7  260.97   11.60 
  -1  -3   7  276.57   10.70 
  -1  -3   7  258.07   10.50 
  -1  -3   7  239.08   11.60 
   1  -3  -7  266.87   12.50 
   1   3  -7  257.47   10.50 
  -1   3   7  250.87   12.30 
   1   3  -7  250.07   10.90 
  -1  -3  -7   58.29    4.60 
  -1  -3  -7   46.00    3.70 
   1  -3   7   47.20    3.90 
   1  -3   7   51.69    3.80 
   1  -3   7   54.19    4.20 
   1  -3   7   54.39    4.00 
  -1  -3  -7   58.39    4.80 
   1   3   7   47.90    4.20 
  -1   3  -7   45.30    3.60 
  -1   3  -7   46.90    3.40 
   3  -3   7   29.30    3.60 
   3  -3   7   23.70    3.50 
  -3  -3  -7   22.30    2.90 
  -3  -3  -7   32.80    4.10 
   3  -3   7   31.40    3.60 
   3  -3   7   21.70    2.90 
  -3  -3  -7   25.80    3.50 
  -3   3  -7   27.40    3.10 
  -3   3  -7   32.50    3.40 
   3   3   7   25.80    3.50 
   5  -3   7  212.38   10.20 
  -5  -3  -7  230.58    9.80 
   5  -3   7  212.68   11.50 
   5  -3   7  221.58   11.80 
   5  -3   7  230.98   10.50 
  -5  -3  -7  213.88   11.60 
  -5  -3  -7  224.48   11.60 
   5   3   7  230.08   11.50 
  -5   3  -7  223.48   11.30 
  -7  -3  -7   19.30    3.70 
  -7  -3  -7   14.30    2.40 
   7  -3   7   15.70    2.90 
   7  -3   7   14.70    3.40 
   7  -3   7   16.50    2.90 
  -7   3  -7   15.60    3.30 
   7   3   7   24.30    3.60 
   7   3   7   13.30    2.30 
   9  -3   7   12.90    3.60 
   9  -3   7    7.90    2.60 
  -9  -3  -7    7.10    2.90 
   9  -3   7    7.40    2.50 
  -9  -3  -7   10.10    2.20 
  -9   3  -7   14.60    3.30 
   9   3   7    8.70    2.70 
   9   3   7   13.30    2.30 
  11  -3   7   10.40    3.70 
  11  -3   7   13.20    3.20 
  11  -3   7   15.30    3.40 
 -11  -3  -7    5.90    2.90 
 -11   3  -7   12.60    3.60 
  11   3   7    7.10    2.00 
  13  -3   7   18.80    5.10 
  13  -3   7   16.30    3.60 
 -13  -3  -7   13.50    4.20 
 -16  -4   7   13.70    3.40 
  16  -4  -7    7.20    4.00 
 -16   4   7   12.80    4.20 
 -14  -4   7   27.20    3.90 
  14  -4  -7   21.30    4.60 
 -14   4   7   29.00    5.60 
  12  -4  -7   16.90    4.10 
 -12  -4   7   17.40    3.00 
 -12   4   7   17.50    4.00 
 -10  -4   7    7.30    1.80 
  10  -4  -7   10.40    3.30 
 -10   4   7    5.70    2.70 
   8  -4  -7   23.00    3.90 
  -8  -4   7   28.00    2.60 
  -8  -4   7   27.30    2.60 
  -8  -4   7   26.00    2.10 
  -8   4   7   28.40    4.20 
  -6  -4   7  272.87   10.90 
   6  -4  -7  297.17   14.40 
  -6  -4   7  279.17   11.90 
  -6  -4   7  273.27   11.90 
  -6   4   7  283.67   14.00 
   4  -4  -7  493.05   23.10 
   4  -4  -7  530.25   23.10 
  -4  -4   7  512.45   19.10 
  -4  -4   7  538.45   18.90 
  -4  -4   7  526.15   21.20 
  -4  -4   7  522.35   21.20 
  -4   4   7  518.95   22.90 
  -2  -4   7  461.85   17.40 
  -2  -4   7  488.85   19.60 
  -2  -4   7  492.25   17.90 
  -2  -4   7  446.36   19.60 
   2  -4  -7  495.65   21.20 
   2  -4  -7  451.45   21.10 
  -2   4   7  460.15   17.60 
  -2   4   7  477.35   20.80 
   0  -4  -7  105.59    7.00 
   0  -4   7  110.59    6.20 
   0  -4   7  122.39    6.10 
   0  -4   7  117.99    6.30 
   0  -4   7  109.49    6.30 
   0  -4  -7   99.59    6.90 
   0   4   7  114.09    6.80 
   0   4  -7  110.69    5.30 
  -2  -4  -7  403.76   18.90 
   2  -4   7  426.76   18.40 
   2  -4   7  426.76   16.60 
  -2  -4  -7  410.06   18.90 
   2  -4   7  409.96   18.40 
  -2  -4  -7  430.06   17.20 
   2  -4   7  403.56   16.30 
   2   4   7  419.76   18.50 
  -2   4  -7  389.26   17.40 
   4  -4   7   94.59    6.40 
   4  -4   7   86.99    6.40 
  -4  -4  -7   93.39    6.60 
   4  -4   7   97.09    6.20 
  -4  -4  -7   95.89    6.70 
   4  -4   7   92.59    6.00 
  -4   4  -7   89.39    5.70 
   4   4   7   90.49    6.10 
   6  -4   7   92.29    6.40 
   6  -4   7   94.29    7.20 
  -6  -4  -7   97.39    7.00 
   6  -4   7   90.79    6.30 
   6   4   7   83.29    4.70 
   6   4   7   93.89    6.30 
  -6   4  -7   84.89    6.10 
   8  -4   7   62.19    6.20 
   8  -4   7   55.69    6.70 
  -8  -4  -7   49.60    5.90 
   8  -4   7   61.79    6.00 
  -8   4  -7   60.69    7.40 
   8   4   7   54.19    3.70 
  10  -4   7   10.40    3.00 
 -10  -4  -7    4.30    2.80 
  10  -4   7    4.20    3.30 
  10  -4   7   10.80    3.10 
 -12  -4  -7    3.00    2.90 
  12  -4   7    2.50    3.30 
 -15  -5   7   11.10    2.70 
  15  -5  -7    8.20    3.70 
 -13  -5   7   16.20    2.90 
  13  -5  -7   12.20    4.00 
 -13   5   7   13.00    4.10 
  11  -5  -7   11.60    3.70 
 -11  -5   7   12.10    2.20 
 -11   5   7    4.50    2.80 
  -9  -5   7    8.30    1.50 
   9  -5  -7    7.40    3.10 
  -9   5   7    6.10    2.60 
  -7  -5   7   23.50    2.20 
  -7  -5   7   23.60    2.50 
  -7  -5   7   23.40    1.90 
   7  -5  -7   24.30    4.20 
  -7  -5   7   21.90    1.90 
  -7   5   7   29.90    4.10 
  -5  -5   7   43.10    3.60 
   5  -5  -7   41.70    5.10 
  -5  -5   7   48.00    2.90 
  -5  -5   7   47.10    3.10 
  -5  -5   7   39.00    2.70 
  -5   5   7   53.59    4.80 
  -3  -5   7   25.00    2.50 
   3  -5  -7   22.20    3.70 
   3  -5  -7   19.40    3.60 
  -3  -5   7   24.70    3.20 
  -3  -5   7   22.20    2.30 
  -3  -5   7   21.80    2.60 
  -3   5   7   24.60    3.50 
  -1  -5   7  110.19    6.20 
   1  -5  -7   98.09    6.90 
  -1  -5   7  102.99    5.60 
   1  -5  -7  102.19    7.10 
  -1  -5   7   95.89    5.70 
  -1  -5   7   81.59    5.20 
  -1   5   7   97.19    6.30 
  -1   5   7   90.89    5.30 
  -1  -5  -7   91.89    6.90 
   1  -5   7  100.19    6.30 
   1  -5   7  103.49    6.20 
   1  -5   7  103.79    6.40 
   1  -5   7  100.59    5.90 
   1   5   7   90.29    6.10 
   1   5   7   89.19    5.00 
   3  -5   7   28.50    4.10 
   3  -5   7   30.70    4.20 
   3  -5   7   22.40    3.40 
  -3  -5  -7   32.40    4.50 
  -5  -5  -7  144.39    9.10 
   5  -5   7  134.79    8.80 
   5  -5   7  125.49    7.70 
   5  -5   7  138.99    8.20 
   5   5   7  121.79    5.90 
   7  -5   7  149.29    8.90 
   7  -5   7  143.09    8.70 
   7  -5   7  139.39    9.60 
  -7  -5  -7  138.39    9.50 
   9  -5   7   38.20    5.60 
   9  -5   7   42.30    6.30 
   9  -5   7   43.20    5.40 
  -9  -5  -7   21.70    4.40 
  11  -5   7   40.00    6.80 
 -11  -5  -7   23.70    4.90 
  12  -6  -7    2.90    3.10 
 -12  -6   7    5.80    1.40 
  10  -6  -7    8.80    3.50 
   8  -6  -7   16.50    4.20 
  -6  -6   7    2.40    1.50 
   6  -6  -7    2.30    2.70 
  -4  -6   7   38.10    4.10 
  -4  -6   7   34.80    2.30 
  -4  -6   7   36.20    2.80 
   4  -6  -7   25.70    4.30 
  -4  -6   7   32.50    2.20 
  -2  -6   7   39.10    4.20 
   2  -6  -7   41.30    5.20 
  -2  -6   7   38.70    3.30 
  -2  -6   7   41.30    3.40 
   0  -6   7    1.20    1.60 
   0  -6   7    0.50    1.70 
   0  -6   7    0.70    1.40 
   0  -6  -7   -1.10    2.10 
   2  -6   7   12.90    2.70 
  -2  -6  -7   13.10    3.30 
   2  -6   7   15.90    3.00 
   2  -6   7   14.60    3.30 
  -4  -6  -7   15.30    3.50 
   4  -6   7   15.20    3.50 
   4  -6   7   14.30    3.40 
   4  -6   7   15.60    3.20 
  -6  -6  -7  100.39    8.20 
   6  -6   7   95.59    7.60 
   6  -6   7  101.59    8.20 
   6  -6   7  110.59    7.50 
   8  -6   7   23.00    4.30 
  -8  -6  -7   20.30    4.70 
   8  -6   7   20.70    4.70 
 -10  -6  -7   -0.60    3.00 
  10  -6   7    5.00    3.70 
   9  -7  -7   17.10    4.40 
   7  -7  -7   50.69    6.70 
  -5  -7   7   45.90    4.50 
   5  -7  -7   29.10    4.80 
  -3  -7   7   52.79    5.20 
   3  -7  -7   43.80    5.60 
  -1  -7   7    3.50    1.50 
   1  -7  -7    6.10    3.00 
  -1  -7   7    2.90    2.20 
   1  -7   7    5.60    2.20 
   1  -7   7    9.10    2.40 
   1  -7   7    1.90    2.20 
  -1  -7  -7    6.20    3.10 
   3  -7   7    6.10    2.60 
  -3  -7  -7    0.70    2.60 
   3  -7   7    3.00    2.00 
  -5  -7  -7   35.60    5.00 
   5  -7   7   30.90    4.60 
   5  -7   7   32.90    5.40 
   7  -7   7    6.20    3.50 
  -7  -7  -7    8.30    3.60 
   7  -7   7    3.70    2.50 
   4  -8  -7   18.90    4.20 
   2  -8  -7   22.90    4.40 
  -2  -8   7   24.20    4.10 
   0  -8   7   42.90    4.20 
  -2  -8  -7   16.10    3.90 
   2  -8   7   12.40    3.10 
 -18   0   8    0.40    2.80 
 -16   0   8   17.30    4.40 
 -14   0   8  520.25   24.40 
  12   0  -8  198.88   10.40 
 -12   0   8  185.78   10.90 
  12   0  -8  185.98    7.90 
 -10   0   8    4.40    2.00 
  10   0  -8    7.40    2.20 
 -10   0   8    5.70    2.20 
  10   0  -8    4.00    1.30 
   8   0  -8  494.05   17.70 
  -8   0   8  508.85   21.60 
   8   0  -8  480.95   21.10 
  -8   0   8  471.55   21.20 
   6   0  -8   50.99    4.10 
  -6   0   8   48.50    4.20 
  -6   0   8   50.39    4.10 
   6   0  -8   57.39    3.40 
  -4   0   8  206.68    8.70 
   4   0  -8  225.08   10.20 
  -4   0   8  198.58   10.20 
  -4   0   8  210.28   10.30 
   4   0  -8  208.08    8.70 
  -2   0   8   14.10    2.40 
   2   0  -8   11.70    2.20 
   2   0  -8    9.30    1.70 
  -2   0   8   13.50    2.20 
  -2   0   8   13.80    2.10 
   0   0   8   61.09    3.90 
   0   0  -8   62.09    3.90 
   0   0   8   63.09    4.50 
   0   0   8   63.59    4.80 
   0   0  -8   53.29    4.40 
   2   0   8  690.83   29.60 
   2   0   8  699.03   25.20 
  -2   0  -8  701.43   29.30 
  -2   0  -8  692.53   25.20 
   2   0   8  738.43   29.60 
   4   0   8  103.49    5.80 
  -4   0  -8  111.59    6.90 
  -4   0  -8  105.49    5.70 
   4   0   8  105.79    5.90 
   4   0   8  107.09    7.10 
   6   0   8    4.60    1.70 
  -6   0  -8    2.00    1.60 
   6   0   8    3.40    1.70 
  -6   0  -8    3.60    2.10 
   6   0   8    5.00    2.50 
   8   0   8    2.40    2.40 
  -8   0  -8    6.90    2.70 
   8   0   8    0.80    1.80 
   8   0   8    1.20    1.50 
 -10   0  -8    5.00    2.80 
  10   0   8   -1.60    2.10 
  10   0   8    0.80    1.50 
  10   0   8    1.20    1.60 
  12   0   8    6.20    2.60 
  12   0   8    5.10    3.10 
  12   0   8    6.60    2.20 
 -12   0  -8    8.90    3.60 
 -14   0  -8   23.20    5.00 
  14   0   8   22.20    4.10 
 -17  -1   8    4.00    2.80 
 -17   1   8    2.90    3.00 
  15  -1  -8   15.40    3.60 
 -15  -1   8   20.70    4.40 
 -15   1   8   18.90    4.20 
  13  -1  -8  206.08   11.50 
  13  -1  -8  191.68    8.70 
 -13  -1   8  209.18   11.50 
 -13   1   8  212.08   12.00 
  11  -1  -8   10.80    1.90 
  11  -1  -8   10.40    2.70 
 -11  -1   8   16.70    3.00 
 -11  -1   8    7.80    2.50 
  11   1  -8   12.70    1.60 
  11   1  -8    9.80    2.10 
 -11   1   8   12.10    2.90 
   9  -1  -8   31.30    3.10 
  -9  -1   8   35.70    4.00 
   9  -1  -8   22.50    3.40 
  -9  -1   8   29.70    3.30 
  -9  -1   8   26.90    3.80 
   9   1  -8   28.00    2.20 
  -9   1   8   26.40    3.80 
   9   1  -8   17.90    2.60 
   7  -1  -8   90.09    4.90 
  -7  -1   8   84.39    5.60 
   7  -1  -8   91.79    6.10 
  -7  -1   8   93.39    5.60 
   7   1  -8   85.89    5.30 
  -7   1   8   95.49    6.30 
  -7   1   8   92.59    6.00 
   7   1  -8   88.59    4.50 
  -5  -1   8   47.30    3.80 
   5  -1  -8   46.00    3.90 
  -5  -1   8   38.40    2.90 
   5  -1  -8   39.90    3.10 
  -5  -1   8   40.80    3.50 
  -5   1   8   40.70    3.90 
  -5   1   8   38.00    4.20 
   5   1  -8   41.40    2.90 
   5   1  -8   41.40    3.20 
  -3  -1   8   91.59    5.60 
   3  -1  -8   98.39    5.10 
   3  -1  -8   91.39    5.80 
  -3  -1   8   85.59    5.40 
  -3  -1   8   83.29    4.80 
   3   1  -8   94.49    5.30 
  -3   1   8   96.29    5.90 
  -3   1   8   87.29    5.60 
   3   1  -8   92.59    4.80 
  -1  -1   8  511.05   23.20 
  -1  -1   8  547.85   23.50 
  -1  -1   8  567.04   20.20 
   1  -1  -8  572.44   20.30 
   1  -1  -8  565.74   23.70 
  -1   1   8  565.94   23.80 
   1   1  -8  569.74   20.20 
  -1   1   8  550.24   20.20 
   1   1  -8  560.24   23.30 
  -1  -1  -8   59.19    3.90 
   1  -1   8   56.89    4.00 
   1  -1   8   57.89    4.60 
   1  -1   8   57.19    4.40 
  -1  -1  -8   57.59    4.60 
   1   1   8   56.99    3.90 
   1   1   8   53.09    4.60 
  -1   1  -8   60.99    4.40 
  -1   1  -8   57.99    3.90 
  -3  -1  -8  123.59    7.40 
  -3  -1  -8  116.49    6.10 
   3  -1   8  124.99    7.40 
   3  -1   8  120.19    6.50 
   3  -1   8  106.79    7.30 
   3  -1   8  128.89    6.40 
   3   1   8  126.59    7.70 
  -3   1  -8  127.79    6.40 
   3   1   8  114.39    6.20 
  -3   1  -8  129.09    7.30 
  -5  -1  -8  401.56   15.90 
   5  -1   8  420.86   19.10 
  -5  -1  -8  390.66   18.70 
   5  -1   8  425.66   16.30 
   5  -1   8  425.96   16.50 
  -5   1  -8  403.66   16.10 
   5   1   8  398.96   16.00 
   5   1   8  413.26   16.00 
   5   1   8  431.16   19.20 
  -5   1  -8  398.36   18.70 
  -7  -1  -8  411.96   18.70 
   7  -1   8  388.76   16.10 
   7  -1   8  390.66   15.70 
   7  -1   8  384.46   18.70 
   7   1   8  381.46   18.70 
  -7   1  -8  401.76   18.60 
   7   1   8  370.36   15.50 
   7   1   8  377.06   15.40 
   9  -1   8  272.67   12.70 
  -9  -1  -8  266.37   14.50 
   9  -1   8  271.17   12.20 
   9  -1   8  268.67   14.80 
  -9   1  -8  285.37   14.70 
   9   1   8  259.27   11.70 
   9   1   8  274.07   12.10 
   9   1   8  257.07   14.50 
  11  -1   8   13.90    4.00 
  11  -1   8    9.60    2.80 
  11  -1   8    4.90    2.00 
 -11  -1  -8   15.40    4.20 
  11   1   8   10.40    3.40 
  11   1   8   11.70    2.70 
 -11   1  -8    9.10    3.50 
  11   1   8    8.50    2.40 
  13  -1   8   18.00    3.70 
  13  -1   8   12.30    4.20 
 -13  -1  -8   17.00    4.50 
  13  -1   8   13.70    3.20 
  13   1   8    9.40    2.60 
 -13   1  -8   12.80    4.10 
 -15  -1  -8   76.89    9.10 
 -15   1  -8   61.79    8.30 
 -18  -2   8    9.30    3.50 
 -18   2   8   10.90    4.20 
 -16  -2   8   50.69    6.40 
  16  -2  -8   45.20    6.60 
 -16   2   8   51.69    7.10 
  14  -2  -8   16.60    3.70 
 -14  -2   8   11.80    3.20 
 -14   2   8   18.60    4.20 
  12  -2  -8   36.80    5.00 
 -12  -2   8   31.30    4.20 
 -12   2   8   38.00    5.40 
 -10  -2   8  174.88    8.10 
 -10  -2   8  183.38    9.60 
 -10  -2   8  166.58    9.20 
  10  -2  -8  192.28   10.60 
 -10   2   8  194.78   10.70 
  10   2  -8  174.78    6.80 
   8  -2  -8   51.99    4.90 
   8  -2  -8   44.40    3.60 
  -8  -2   8   47.20    3.80 
  -8  -2   8   45.50    4.10 
   8   2  -8   55.09    3.40 
   8   2  -8   50.19    2.90 
  -8   2   8   48.90    4.80 
   6  -2  -8   46.40    4.40 
  -6  -2   8   43.50    3.60 
   6  -2  -8   48.90    3.60 
  -6  -2   8   46.30    3.80 
  -6  -2   8   46.90    3.10 
   6   2  -8   46.70    3.00 
   6   2  -8   40.40    3.00 
  -6   2   8   48.30    4.40 
   4  -2  -8  561.94   23.40 
  -4  -2   8  541.95   22.50 
  -4  -2   8  545.45   19.50 
   4  -2  -8  542.05   20.00 
  -4  -2   8  546.25   22.60 
  -4   2   8  512.45   23.30 
   4   2  -8  537.85   19.40 
   2  -2  -8  198.98    9.90 
  -2  -2   8  193.88    8.30 
   2  -2  -8  203.28    8.60 
  -2  -2   8  188.68    9.40 
  -2  -2   8  197.28    9.20 
   2   2  -8  169.78    8.70 
  -2   2   8  173.28    9.70 
   2   2  -8  188.18    8.20 
   0  -2  -8  100.59    6.50 
   0  -2  -8  108.49    5.70 
   0  -2   8   99.49    6.00 
   0  -2   8   98.39    5.50 
   0  -2  -8  102.69    6.60 
   0  -2   8  100.09    6.20 
   0   2   8  105.49    6.60 
   0   2  -8   98.19    5.80 
   0   2  -8  106.89    5.50 
   2  -2   8  368.36   17.20 
  -2  -2  -8  363.86   17.90 
   2  -2   8  390.76   15.10 
   2  -2   8  383.96   15.10 
  -2  -2  -8  393.26   17.50 
  -2  -2  -8  389.16   14.90 
   2  -2   8  383.66   17.30 
  -2   2  -8  389.66   16.90 
  -2   2  -8  382.26   15.00 
   2   2   8  373.16   17.50 
  -4  -2  -8  269.17   11.30 
   4  -2   8  260.27   13.20 
   4  -2   8  277.87   11.60 
   4  -2   8  264.97   11.70 
  -4  -2  -8  265.17   13.30 
   4  -2   8  258.77   13.30 
   4   2   8  277.57   13.50 
  -4   2  -8  260.77   13.00 
   4   2   8  279.57   11.30 
   6  -2   8  249.58   13.50 
   6  -2   8  256.67   11.80 
  -6  -2  -8  264.97   13.40 
  -6  -2  -8  253.67   11.10 
   6  -2   8  260.57   11.60 
   6   2   8  278.67   13.70 
   6   2   8  250.47   11.00 
  -6   2  -8  254.27   13.20 
   6   2   8  256.87   11.00 
  -8  -2  -8   43.10    5.60 
   8  -2   8   58.49    5.50 
   8  -2   8   44.10    4.90 
   8  -2   8   49.80    5.90 
   8   2   8   49.99    4.10 
   8   2   8   52.29    5.70 
   8   2   8   52.59    4.30 
  -8   2  -8   50.59    5.80 
  10  -2   8    8.10    3.40 
  10  -2   8    4.60    2.40 
  10  -2   8    7.10    2.50 
 -10  -2  -8    7.10    3.10 
  10   2   8    9.00    3.10 
  10   2   8   11.20    2.50 
  10   2   8    9.60    2.30 
  12  -2   8    2.00    3.20 
  12  -2   8   10.90    3.10 
 -12  -2  -8    4.50    3.30 
  12  -2   8    6.70    2.70 
  12   2   8    6.30    2.20 
 -12   2  -8    5.60    3.40 
  12   2   8    2.40    1.80 
  14  -2   8   16.50    4.80 
 -14  -2  -8   10.60    4.00 
 -14   2  -8    5.80    3.50 
 -17  -3   8    3.10    2.60 
 -17   3   8    1.10    3.20 
  15  -3  -8   10.70    3.70 
 -15  -3   8    7.10    2.80 
 -15   3   8    4.50    3.20 
 -13  -3   8   36.30    4.60 
  13  -3  -8   47.90    6.20 
 -13   3   8   42.90    6.00 
 -11  -3   8  162.68    7.60 
 -11  -3   8  167.08    9.00 
  11  -3  -8  167.78   10.40 
 -11   3   8  159.18   10.30 
  -9  -3   8    5.70    1.60 
  -9  -3   8    7.00    1.80 
  -9  -3   8    6.60    2.00 
   9  -3  -8    8.10    3.00 
  -9   3   8   11.20    3.00 
  -7  -3   8   18.20    2.10 
  -7  -3   8   18.30    2.70 
  -7  -3   8   17.20    2.40 
   7  -3  -8   19.30    3.50 
  -7   3   8   15.80    3.40 
   7   3  -8   17.10    2.00 
   5  -3  -8  275.07   13.70 
  -5  -3   8  273.67   12.30 
  -5  -3   8  276.67   12.50 
  -5  -3   8  286.67   11.10 
   5  -3  -8  292.37   12.00 
   5   3  -8  273.47   10.90 
  -5   3   8  275.47   13.80 
  -3  -3   8  708.23   28.50 
  -3  -3   8  702.63   24.90 
   3  -3  -8  692.93   25.40 
   3  -3  -8  723.73   29.80 
  -3  -3   8  666.93   28.40 
   3   3  -8  689.73   24.80 
  -3   3   8  709.73   29.70 
   1  -3  -8   26.40    3.70 
  -1  -3   8   28.30    3.20 
  -1  -3   8   32.90    3.40 
  -1  -3   8   38.30    3.90 
   1  -3  -8   27.90    3.80 
   1  -3  -8   28.50    3.30 
   1   3  -8   26.80    2.50 
  -1   3   8   28.00    3.80 
   1   3  -8   31.50    3.20 
   1  -3   8  205.98    9.30 
  -1  -3  -8  205.18    9.20 
   1  -3   8  203.88   10.30 
  -1  -3  -8  205.48   10.80 
  -1  -3  -8  171.68   10.40 
   1  -3   8  201.08    9.10 
   1  -3   8  213.48   10.20 
  -1   3  -8  196.88    9.10 
   1   3   8  197.28   10.50 
  -1   3  -8  197.68    9.50 
   3  -3   8   14.30    2.70 
   3  -3   8    7.70    2.10 
  -3  -3  -8   12.40    2.80 
   3  -3   8   14.30    3.10 
  -3  -3  -8   13.00    2.40 
  -3  -3  -8   18.70    3.50 
   3  -3   8   18.30    3.00 
  -3   3  -8   13.90    2.50 
   3   3   8    9.50    2.60 
   5  -3   8   88.09    6.60 
   5  -3   8   95.89    6.30 
   5  -3   8   98.59    6.30 
  -5  -3  -8  102.29    7.10 
   5  -3   8   89.69    7.00 
  -5   3  -8  101.69    6.50 
   5   3   8  106.39    7.00 
  -7  -3  -8   56.89    6.10 
   7  -3   8   55.79    6.40 
   7  -3   8   45.30    5.10 
   7  -3   8   58.19    5.60 
   7   3   8   50.69    3.90 
  -7   3  -8   49.99    4.90 
   7   3   8   46.70    5.30 
   9  -3   8   21.90    3.70 
   9  -3   8   19.60    4.40 
  -9  -3  -8   18.50    4.00 
   9  -3   8   18.30    3.50 
  -9   3  -8   21.40    3.90 
   9   3   8   28.00    3.40 
  11  -3   8   31.50    4.60 
  11  -3   8   20.50    4.80 
  11  -3   8   26.30    4.70 
 -11  -3  -8   20.20    4.50 
  11   3   8   24.50    3.20 
 -11   3  -8   18.90    4.10 
  13  -3   8   36.30    6.60 
 -13  -3  -8   25.20    5.30 
  16  -4  -8    5.40    3.80 
 -16  -4   8    7.70    2.90 
 -16   4   8    6.60    3.70 
 -14  -4   8   42.00    4.80 
  14  -4  -8   42.00    6.30 
 -14   4   8   34.10    6.00 
  12  -4  -8   10.80    3.30 
 -12  -4   8   11.20    2.50 
 -12   4   8   10.50    3.50 
 -10  -4   8   19.50    2.70 
  10  -4  -8   19.80    4.20 
 -10   4   8   14.70    3.70 
  -8  -4   8   73.39    4.70 
  -8  -4   8   76.79    4.00 
   8  -4  -8   75.39    6.70 
  -8  -4   8   77.99    4.70 
  -8   4   8   74.19    6.30 
   6  -4  -8   85.39    6.80 
  -6  -4   8   80.09    4.60 
  -6  -4   8   82.49    4.70 
  -6  -4   8   76.29    4.80 
  -6   4   8   90.29    6.50 
   4  -4  -8  153.78    9.00 
  -4  -4   8  147.49    7.10 
  -4  -4   8  147.19    7.20 
  -4  -4   8  138.29    7.20 
  -4   4   8  140.99    8.60 
  -2  -4   8  104.29    5.70 
   2  -4  -8   88.99    6.90 
   2  -4  -8   97.79    7.40 
  -2  -4   8   93.89    5.80 
  -2  -4   8  104.19    5.80 
  -2  -4   8  107.89    6.00 
  -2   4   8   99.19    6.70 
   0  -4   8  128.39    7.30 
   0  -4   8  129.99    6.90 
   0  -4   8  119.69    7.30 
   0  -4   8  140.19    7.30 
   0  -4  -8  132.89    8.30 
   0  -4  -8  138.49    8.40 
   0   4   8  128.99    7.90 
   0   4  -8  139.19    6.40 
   2  -4   8   80.99    5.70 
   2  -4   8   88.19    5.80 
   2  -4   8   70.59    5.70 
  -2  -4  -8   80.39    6.20 
   2  -4   8   76.49    5.30 
  -2  -4  -8   75.89    6.40 
   2   4   8   80.99    5.90 
  -4  -4  -8    2.50    2.40 
   4  -4   8    0.50    1.80 
   4  -4   8    2.10    2.20 
   4  -4   8    7.20    2.30 
  -4   4  -8    4.80    1.80 
   4   4   8    3.90    1.90 
   6  -4   8   30.90    4.30 
   6  -4   8   30.50    4.70 
   6  -4   8   33.60    4.40 
  -6  -4  -8   33.50    4.80 
   6   4   8   31.50    3.20 
   8  -4   8   19.30    3.70 
   8  -4   8   12.40    3.60 
   8  -4   8   12.60    3.30 
  -8  -4  -8   11.70    3.80 
   8   4   8   12.70    2.30 
  10  -4   8   -1.00    2.00 
 -10  -4  -8   -2.20    2.50 
  10  -4   8    2.50    2.20 
  10  -4   8   -1.20    2.60 
 -12  -4  -8    9.60    4.00 
  12  -4   8   20.30    5.30 
  15  -5  -8   27.60    5.80 
 -15  -5   8   30.60    4.00 
 -13  -5   8   56.19    4.70 
  13  -5  -8   56.09    7.40 
 -11  -5   8   20.60    2.70 
  11  -5  -8   24.60    4.90 
 -11   5   8   20.80    4.40 
   9  -5  -8    7.80    3.20 
  -9  -5   8    5.30    1.40 
  -9   5   8    1.50    2.00 
   7  -5  -8   13.20    3.70 
  -7  -5   8   15.50    1.90 
  -7  -5   8   16.40    2.00 
  -7  -5   8   17.70    2.20 
  -7  -5   8   13.60    2.10 
  -7   5   8   20.80    3.90 
  -5  -5   8   47.50    3.50 
  -5  -5   8   55.59    3.50 
  -5  -5   8   52.19    3.50 
  -5  -5   8   55.99    4.10 
   5  -5  -8   51.29    5.70 
  -5   5   8   50.89    5.00 
  -3  -5   8    2.30    1.20 
   3  -5  -8    3.60    2.40 
  -3  -5   8    4.10    1.90 
  -3  -5   8    4.40    1.50 
  -3  -5   8    1.70    1.30 
  -3   5   8    0.90    1.70 
   1  -5  -8   22.40    4.10 
  -1  -5   8   25.70    3.20 
  -1  -5   8   26.00    3.50 
  -1  -5   8   25.80    3.10 
  -1  -5   8   25.30    3.10 
  -1   5   8   32.80    4.00 
  -1  -5  -8   30.50    4.40 
   1  -5   8   45.60    4.40 
   1  -5   8   42.30    4.30 
   1  -5   8   51.99    5.30 
   1   5   8   43.10    4.70 
   1   5   8   32.40    3.30 
   3  -5   8   21.10    3.60 
   3  -5   8   21.60    3.30 
  -3  -5  -8   23.20    4.10 
   3  -5   8   17.50    3.60 
   5  -5   8   60.59    5.90 
  -5  -5  -8   57.49    6.30 
   5  -5   8   73.99    6.60 
   5  -5   8   75.49    6.00 
  -7  -5  -8  149.29   10.40 
   7  -5   8  173.58    9.90 
   7  -5   8  149.69   10.60 
   7  -5   8  165.78    9.60 
   9  -5   8   20.20    4.10 
  -9  -5  -8   12.90    3.90 
   9  -5   8   17.80    4.80 
 -11  -5  -8   38.60    5.90 
  11  -5   8   59.79    8.30 
 -12  -6   8   57.19    3.60 
  12  -6  -8   62.19    7.70 
  10  -6  -8    7.90    3.50 
   8  -6  -8   71.89    7.90 
  -6  -6   8   19.50    2.90 
   6  -6  -8   18.10    4.00 
   4  -6  -8   13.70    3.60 
  -4  -6   8    9.80    2.40 
  -4  -6   8   15.80    2.30 
  -4  -6   8   16.30    2.00 
  -2  -6   8    3.20    1.90 
   2  -6  -8    3.40    2.60 
  -2  -6   8    1.70    1.40 
  -2  -6   8    4.30    1.70 
   0  -6  -8   54.29    6.40 
   0  -6   8   57.19    4.50 
   0  -6   8   51.39    5.30 
   0  -6   8   47.30    4.50 
   2  -6   8    3.60    2.20 
  -2  -6  -8    6.00    2.90 
   2  -6   8    3.60    2.40 
   2  -6   8    7.40    2.40 
   4  -6   8   20.20    4.10 
  -4  -6  -8   11.50    3.40 
   4  -6   8   21.70    4.10 
   4  -6   8   21.40    3.60 
   6  -6   8   11.60    3.20 
  -6  -6  -8   10.90    3.80 
   6  -6   8   12.30    3.80 
   8  -6   8   10.20    3.50 
  -8  -6  -8   14.80    4.20 
   8  -6   8    5.90    3.60 
   9  -7  -8   15.80    4.40 
   7  -7  -8    8.20    3.50 
   5  -7  -8    5.00    3.00 
   3  -7  -8    3.50    2.90 
  -3  -7   8   11.30    2.70 
  -3  -7   8    6.90    1.50 
  -1  -7   8   28.80    4.40 
   1  -7  -8   36.00    5.30 
  -1  -7   8   21.70    3.10 
   1  -7   8   19.90    3.40 
  -1  -7  -8   22.10    4.50 
   1  -7   8   14.00    3.00 
   1  -7   8   14.60    3.40 
  -3  -7  -8   13.40    3.90 
   3  -7   8    9.50    2.90 
   3  -7   8    9.90    3.10 
   5  -7   8   31.70    4.60 
  -5  -7  -8   18.40    4.30 
   5  -7   8   27.40    5.20 
   2  -8  -8    0.30    2.90 
 -18   0   9   -4.20    2.20 
 -16   0   9   -0.60    2.40 
 -14   0   9    4.50    2.90 
  12   0  -9   32.00    4.20 
  12   0  -9   36.50    2.90 
 -12   0   9   41.00    5.30 
  10   0  -9   53.99    4.90 
  10   0  -9   72.19    4.10 
 -10   0   9   65.39    5.30 
 -10   0   9   62.99    5.60 
   8   0  -9  415.66   19.10 
  -8   0   9  428.66   19.40 
  -8   0   9  450.55   19.70 
   8   0  -9  432.06   16.10 
   6   0  -9   36.50    3.30 
  -6   0   9   30.80    3.90 
  -6   0   9   31.50    3.80 
   6   0  -9   35.90    3.80 
   4   0  -9    0.10    1.40 
   4   0  -9    1.50    1.10 
  -4   0   9    0.50    1.10 
  -4   0   9    4.50    2.00 
  -4   0   9    2.80    1.60 
   2   0  -9  141.29    7.80 
  -2   0   9  137.49    6.70 
  -2   0   9  135.29    7.80 
   2   0  -9  152.78    6.90 
  -2   0   9  140.59    8.00 
   0   0  -9   88.39    5.10 
   0   0   9   90.29    6.20 
   0   0   9   84.09    5.70 
   0   0   9   92.39    5.20 
   0   0  -9   93.19    6.10 
  -2   0  -9  207.08   10.90 
   2   0   9  210.48    9.50 
   2   0   9  220.28   11.30 
  -2   0  -9  214.78    9.50 
   4   0   9   61.69    4.50 
   4   0   9   56.69    5.40 
  -4   0  -9   57.49    5.20 
   4   0   9   63.69    4.60 
   6   0   9   15.80    2.90 
   6   0   9   16.30    2.90 
  -6   0  -9   19.30    3.60 
   6   0   9   21.40    4.00 
   8   0   9  155.28   10.00 
   8   0   9  129.89    7.90 
  -8   0  -9  132.49    9.20 
   8   0   9  150.68    7.90 
 -10   0  -9   -1.90    1.70 
  10   0   9    2.50    1.60 
  10   0   9    1.60    1.70 
  10   0   9   -2.30    2.00 
  12   0   9   37.40    4.50 
  12   0   9   43.10    6.60 
 -12   0  -9   38.30    6.40 
  12   0   9   32.00    4.70 
 -14   0  -9   17.30    5.00 
 -17  -1   9    0.20    2.60 
 -17   1   9    5.40    3.60 
 -15  -1   9   44.40    6.00 
 -15   1   9   56.09    7.00 
  13  -1  -9  147.19    9.10 
 -13  -1   9  131.79    8.90 
 -13   1   9  126.49    9.20 
  11  -1  -9   97.19    5.30 
  11  -1  -9   93.09    6.90 
 -11  -1   9   97.49    6.80 
  11   1  -9   83.69    5.90 
  11   1  -9   97.39    4.60 
 -11   1   9   94.99    7.20 
  -9  -1   9    6.00    2.00 
   9  -1  -9   11.00    2.00 
  -9  -1   9   12.30    2.80 
   9  -1  -9   13.40    3.00 
   9   1  -9    8.80    2.10 
  -9   1   9    9.30    2.80 
   9   1  -9    8.50    1.60 
   7  -1  -9   70.49    4.40 
   7  -1  -9   62.39    5.30 
  -7  -1   9   70.39    5.00 
  -7  -1   9   66.79    5.20 
   7   1  -9   68.59    4.00 
  -7   1   9   73.79    5.60 
   7   1  -9   76.39    4.80 
  -5  -1   9  106.79    6.30 
   5  -1  -9  105.59    5.50 
   5  -1  -9   94.59    6.30 
  -5  -1   9  104.79    5.30 
  -5  -1   9  102.19    6.30 
  -5   1   9   92.19    6.50 
   5   1  -9  100.09    5.10 
  -3  -1   9  183.68    8.00 
   3  -1  -9  179.88    8.10 
  -3  -1   9  169.18    9.00 
   3  -1  -9  185.68    9.40 
  -3  -1   9  176.88    9.20 
  -3   1   9  178.38    9.60 
   3   1  -9  181.38    8.90 
   3   1  -9  166.78    7.80 
  -1  -1   9  198.68    9.00 
  -1  -1   9  211.88   10.30 
   1  -1  -9  212.98   10.60 
  -1  -1   9  209.08   10.50 
   1   1  -9  201.18    8.90 
  -1   1   9  195.28    8.90 
  -1   1   9  198.48   10.60 
   1   1  -9  206.68   10.20 
  -1  -1  -9   66.39    4.40 
   1  -1   9   61.09    5.00 
   1  -1   9   68.29    5.30 
  -1  -1  -9   62.29    5.30 
   1  -1   9   68.69    4.60 
  -1   1  -9   69.49    4.50 
  -1   1  -9   72.89    5.10 
   1   1   9   73.59    4.60 
   1   1   9   61.49    5.20 
  -3  -1  -9   41.60    4.60 
   3  -1   9   41.20    4.90 
   3  -1   9   29.30    3.50 
  -3  -1  -9   34.90    3.50 
   3  -1   9   38.40    4.00 
   3   1   9   36.40    4.50 
  -3   1  -9   36.40    4.40 
  -3   1  -9   32.50    3.90 
   3   1   9   34.00    3.50 
  -5  -1  -9  253.77   12.90 
   5  -1   9  257.27   13.10 
   5  -1   9  218.38   10.70 
   5  -1   9  229.58   11.00 
   5   1   9  237.88   12.90 
  -5   1  -9  238.98   12.50 
   5   1   9  243.08   10.80 
   5   1   9  242.78   10.70 
   7  -1   9   38.90    4.50 
   7  -1   9   52.59    5.00 
  -7  -1  -9   50.79    5.80 
   7  -1   9   37.60    5.10 
   7   1   9   47.20    4.50 
   7   1   9   47.10    4.50 
   7   1   9   46.50    5.50 
  -7   1  -9   53.29    5.90 
   9  -1   9   19.80    4.20 
   9  -1   9   19.00    3.30 
  -9  -1  -9   24.60    4.40 
   9  -1   9   21.90    3.80 
   9   1   9   26.00    3.70 
   9   1   9   34.70    5.30 
   9   1   9   31.00    4.00 
  -9   1  -9   24.20    4.40 
  11  -1   9   13.60    3.00 
 -11  -1  -9    9.50    3.80 
  11  -1   9   15.30    3.60 
  11  -1   9    9.70    3.80 
 -11   1  -9   23.10    5.10 
  11   1   9   20.80    4.60 
  11   1   9   15.70    3.10 
  11   1   9    9.10    2.60 
  13  -1   9   71.89    6.70 
 -13  -1  -9   64.89    8.00 
  13  -1   9   66.89    6.90 
  13  -1   9   78.09    9.10 
  13   1   9   65.79    6.40 
 -13   1  -9   81.89    9.30 
 -18  -2   9   45.20    6.50 
 -18   2   9   35.00    6.40 
 -16  -2   9   27.10    4.90 
 -16   2   9   30.20    5.90 
 -14  -2   9    8.30    3.00 
  14  -2  -9    9.00    3.10 
 -14   2   9    9.00    3.30 
  12  -2  -9   68.59    6.40 
 -12  -2   9   59.79    5.50 
 -12   2   9   61.79    6.90 
  10  -2  -9   23.00    4.20 
 -10  -2   9   26.90    3.60 
 -10  -2   9   23.50    3.50 
  10   2  -9   24.70    2.20 
  10   2  -9   27.90    3.00 
 -10   2   9   27.80    4.50 
   8  -2  -9  131.69    8.20 
  -8  -2   9  116.39    7.20 
   8  -2  -9  120.59    6.60 
  -8  -2   9  124.29    7.10 
  -8  -2   9  126.09    5.80 
  -8   2   9  122.69    8.10 
   8   2  -9  127.79    6.40 
   8   2  -9  117.59    5.60 
  -6  -2   9   12.70    2.40 
   6  -2  -9   12.30    2.30 
  -6  -2   9   15.40    2.70 
  -6  -2   9    9.90    1.80 
   6  -2  -9   16.30    3.20 
   6   2  -9   12.20    1.90 
  -6   2   9   11.40    2.80 
  -4  -2   9   47.80    3.60 
   4  -2  -9   53.59    4.90 
  -4  -2   9   46.90    4.00 
  -4  -2   9   51.99    3.90 
   4  -2  -9   49.30    3.90 
   4   2  -9   45.20    3.40 
  -4   2   9   48.20    5.20 
  -2  -2   9   84.39    5.20 
   2  -2  -9   74.19    4.80 
  -2  -2   9   76.89    5.30 
   2  -2  -9   78.79    5.70 
  -2  -2   9   80.99    4.90 
  -2   2   9   82.79    5.90 
   2   2  -9   72.19    4.60 
   2   2  -9   69.29    4.60 
   0  -2   9   63.59    4.40 
   0  -2  -9   55.59    4.20 
   0  -2   9   62.09    4.70 
   0  -2   9   53.39    4.70 
   0  -2  -9   63.19    5.20 
   0   2  -9   52.39    4.00 
   0   2  -9   54.59    4.30 
   0   2   9   61.49    5.10 
   2  -2   9   48.80    4.60 
   2  -2   9   37.00    4.30 
   2  -2   9   43.10    4.10 
  -2  -2  -9   34.50    3.60 
   2  -2   9   39.80    4.50 
  -2  -2  -9   51.09    5.50 
  -2   2  -9   39.00    3.80 
   2   2   9   38.30    4.70 
   4  -2   9   18.60    3.30 
  -4  -2  -9   21.30    3.80 
   4  -2   9   15.50    2.80 
   4  -2   9   21.20    3.80 
   4   2   9   18.60    2.90 
  -4   2  -9   25.90    3.60 
   4   2   9   18.20    3.40 
  -6  -2  -9   15.00    3.50 
   6  -2   9   11.50    2.70 
   6  -2   9   13.90    2.70 
   6  -2   9   17.90    3.90 
  -6   2  -9   14.70    3.20 
   6   2   9   15.00    3.50 
   6   2   9   13.90    2.70 
   6   2   9   15.50    2.70 
   8  -2   9   22.00    3.60 
   8  -2   9   22.80    4.60 
  -8  -2  -9   25.60    4.40 
   8  -2   9   19.30    3.40 
   8   2   9   22.70    3.40 
  -8   2  -9   23.50    4.20 
   8   2   9   25.10    3.40 
   8   2   9   19.30    3.90 
  10  -2   9   40.40    4.90 
 -10  -2  -9   57.59    7.40 
  10  -2   9   53.89    5.90 
  10  -2   9   58.79    7.50 
 -10   2  -9   51.49    6.60 
  10   2   9   57.49    6.70 
  10   2   9   53.49    5.20 
  10   2   9   56.19    5.20 
 -12  -2  -9   49.10    7.00 
  12  -2   9   52.49    5.80 
  12  -2   9   63.29    6.80 
  12  -2   9   79.59    9.10 
 -12   2  -9   55.79    7.30 
  12   2   9   52.29    5.30 
 -17  -3   9    6.60    2.90 
 -17   3   9    6.80    3.70 
  15  -3  -9    2.50    2.70 
 -15  -3   9    0.90    2.30 
 -15   3   9    0.80    2.90 
 -13  -3   9   -0.30    1.90 
  13  -3  -9   -3.60    1.90 
 -13   3   9    1.20    2.50 
 -11  -3   9   21.70    3.30 
  11  -3  -9   28.20    4.90 
 -11   3   9   25.50    4.50 
   9  -3  -9  144.09    9.40 
  -9  -3   9  138.99    6.20 
  -9  -3   9  150.48    8.10 
  -9  -3   9  147.69    8.00 
   9   3  -9  137.89    6.10 
  -9   3   9  147.49    9.40 
  -7  -3   9   93.99    5.70 
   7  -3  -9   94.19    7.10 
  -7  -3   9   87.69    4.80 
  -7  -3   9   82.99    5.40 
  -7   3   9   82.99    6.70 
   7   3  -9   86.39    4.60 
   5  -3  -9  832.72   32.70 
  -5  -3   9  808.32   27.10 
  -5  -3   9  744.63   31.10 
  -5  -3   9  811.22   31.40 
   5   3  -9  776.72   26.90 
  -5   3   9  756.32   32.60 
   5   3  -9  642.94   29.80 
  -3  -3   9  288.37   12.70 
   3  -3  -9  255.57   13.50 
  -3  -3   9  275.27   12.40 
  -3  -3   9  286.17   11.30 
  -3   3   9  265.67   13.40 
   3   3  -9  232.98   11.30 
   3   3  -9  276.37   11.10 
  -1  -3   9  221.68    9.80 
  -1  -3   9  210.88   10.60 
  -1  -3   9  206.98   10.70 
   1  -3  -9  228.48   11.60 
  -1   3   9  224.18   11.60 
   1   3  -9  203.88    9.50 
   1  -3   9   44.20    4.50 
  -1  -3  -9   48.30    5.30 
   1  -3   9   52.09    4.90 
   1  -3   9   53.39    4.50 
   1  -3   9   46.90    5.00 
  -1   3  -9   54.39    4.00 
   1   3   9   51.99    5.50 
   3  -3   9  107.99    6.50 
   3  -3   9  105.09    6.50 
   3  -3   9  105.89    7.40 
  -3  -3  -9  112.19    7.70 
   3  -3   9  107.69    7.10 
  -3   3  -9  108.89    6.70 
   3   3   9  101.49    7.30 
   5  -3   9   64.49    5.30 
   5  -3   9   60.39    5.80 
   5  -3   9   59.09    6.30 
  -5  -3  -9   60.29    6.40 
   5   3   9   56.49    5.40 
  -5   3  -9   58.69    5.00 
   7  -3   9   37.80    4.60 
   7  -3   9   34.30    5.30 
  -7  -3  -9   39.50    5.50 
   7  -3   9   33.10    4.50 
   7   3   9   31.40    3.70 
  -7   3  -9   34.50    4.90 
   7   3   9   34.00    4.60 
   9  -3   9   21.40    4.70 
   9  -3   9   17.80    3.60 
  -9  -3  -9   24.90    4.60 
   9  -3   9   18.60    3.70 
  -9   3  -9   21.60    4.20 
   9   3   9   15.00    2.80 
  11  -3   9   12.80    3.70 
 -11  -3  -9   15.40    4.40 
  11  -3   9   16.60    4.80 
 -13  -3  -9    9.10    4.20 
  13  -3   9    9.70    4.30 
  16  -4  -9    9.10    3.90 
 -16  -4   9    6.30    2.60 
 -16   4   9    7.10    3.90 
  14  -4  -9    5.10    3.30 
 -14  -4   9   14.50    3.20 
 -14   4   9   15.80    4.20 
  12  -4  -9    2.40    2.80 
 -12  -4   9    1.40    1.70 
 -12   4   9    2.00    2.60 
  10  -4  -9   17.00    4.10 
 -10  -4   9   18.30    2.80 
 -10   4   9   18.60    4.00 
  -8  -4   9    8.60    1.70 
   8  -4  -9   10.80    3.40 
  -8  -4   9    6.90    1.90 
  -8   4   9    7.80    2.90 
  -6  -4   9  121.99    6.70 
  -6  -4   9  127.49    6.60 
  -6  -4   9  124.59    6.30 
   6  -4  -9  110.49    8.20 
  -6   4   9  120.69    8.20 
  -4  -4   9   61.49    4.30 
  -4  -4   9   64.19    4.50 
  -4  -4   9   61.29    4.50 
   4  -4  -9   57.49    5.70 
  -4   4   9   68.49    5.80 
   2  -4  -9   21.70    4.00 
  -2  -4   9   25.00    3.10 
  -2  -4   9   21.70    3.00 
  -2  -4   9   21.50    2.80 
  -2  -4   9   23.70    3.20 
  -2   4   9   22.40    3.80 
   0  -4   9   55.99    4.60 
   0  -4   9   62.49    4.80 
   0  -4   9   60.39    5.10 
   0  -4  -9   67.69    5.80 
   0  -4   9   64.89    5.00 
   0   4   9   64.89    5.30 
  -2  -4  -9   42.00    5.10 
   2  -4   9   48.70    5.10 
   2  -4   9   47.50    5.10 
   2  -4   9   55.79    4.60 
   2   4   9   47.50    4.70 
   4  -4   9    6.90    2.30 
   4  -4   9    6.70    2.40 
   4  -4   9   10.40    3.10 
  -4  -4  -9   11.30    3.40 
   4   4   9    5.50    2.30 
   6  -4   9   20.20    4.30 
  -6  -4  -9   21.80    4.20 
   6  -4   9   19.00    3.60 
   6  -4   9   21.00    3.80 
   6   4   9   17.60    2.70 
   8  -4   9   11.70    3.30 
   8  -4   9   14.50    3.70 
  -8  -4  -9   13.20    3.70 
   8  -4   9   12.30    4.00 
   8   4   9   10.80    2.20 
 -10  -4  -9    7.30    3.50 
  10  -4   9    5.80    2.80 
  10  -4   9    6.10    3.60 
 -12  -4  -9   32.80    6.10 
  13  -5  -9    4.40    3.10 
 -13  -5   9    1.10    1.60 
 -11  -5   9   26.40    3.20 
  11  -5  -9   40.90    6.20 
 -11   5   9   23.70    4.60 
   9  -5  -9   16.30    4.00 
  -9  -5   9   17.50    2.30 
  -9   5   9   18.80    4.00 
   7  -5  -9    8.20    3.20 
  -7  -5   9    5.50    1.70 
  -7  -5   9   10.20    1.90 
  -7  -5   9   11.70    2.00 
  -7   5   9    5.10    2.50 
  -5  -5   9   11.10    2.10 
   5  -5  -9    7.10    2.90 
  -5  -5   9    7.80    2.10 
  -5  -5   9   11.00    2.10 
  -5   5   9   12.60    3.00 
   3  -5  -9    2.10    2.30 
  -3  -5   9    3.90    1.80 
  -3  -5   9    2.70    1.60 
  -3  -5   9    0.50    1.40 
  -3   5   9    1.40    1.40 
  -1  -5   9    6.40    2.10 
  -1  -5   9    6.30    1.90 
  -1  -5   9    5.80    2.10 
   1  -5  -9    4.60    2.70 
  -1   5   9    1.90    1.80 
   1  -5   9   48.30    5.20 
   1  -5   9   51.69    4.90 
   1  -5   9   55.49    5.20 
  -1  -5  -9   41.90    5.30 
  -3  -5  -9    8.50    3.10 
   3  -5   9   10.20    2.70 
   3  -5   9   12.60    3.20 
   3  -5   9    8.60    2.60 
  -5  -5  -9   84.59    7.80 
   5  -5   9   90.29    6.80 
   5  -5   9   81.99    7.40 
   5  -5   9   94.39    7.00 
   7  -5   9   52.99    6.10 
   7  -5   9   75.89    8.20 
  -7  -5  -9   67.29    7.50 
   9  -5   9   82.99    9.10 
  -9  -5  -9   78.49    8.50 
  12  -6  -9   15.70    5.00 
 -12  -6   9   18.60    2.20 
  10  -6  -9   12.50    4.10 
   8  -6  -9  105.19    9.00 
   6  -6  -9    4.80    3.10 
  -6  -6   9    7.90    2.00 
  -6  -6   9    5.40    1.20 
  -4  -6   9    3.80    1.90 
  -4  -6   9    4.60    1.60 
   4  -6  -9    4.50    2.80 
  -4  -6   9    6.80    1.60 
  -2  -6   9   22.70    3.70 
  -2  -6   9   22.20    3.00 
   2  -6  -9   22.60    4.50 
  -2  -6   9   25.50    3.50 
   0  -6   9   24.40    3.40 
   0  -6  -9   28.80    4.80 
   0  -6   9   22.80    3.40 
   0  -6   9   29.70    4.20 
   2  -6   9   15.70    3.40 
  -2  -6  -9   13.90    3.80 
   2  -6   9   13.00    2.80 
   2  -6   9    9.10    2.90 
   4  -6   9   10.30    3.40 
  -4  -6  -9    5.30    3.20 
   4  -6   9    9.00    3.00 
   6  -6   9    6.50    2.80 
  -6  -6  -9    4.40    3.30 
   6  -6   9    3.50    2.90 
  -8  -6  -9   20.30    4.90 
   8  -6   9   29.50    6.10 
   9  -7  -9   32.20    5.80 
   7  -7  -9   19.80    4.60 
   5  -7  -9    4.60    3.10 
   3  -7  -9    0.30    2.70 
  -3  -7   9    1.90    1.30 
  -3  -7   9    0.10    1.90 
  -1  -7   9   43.00    4.60 
   1  -7  -9   53.49    6.40 
  -1  -7   9   53.59    5.70 
   1  -7   9   -2.60    1.70 
   1  -7   9    1.10    2.00 
  -1  -7  -9   -0.20    2.70 
  -3  -7  -9   72.49    7.90 
   3  -7   9   55.19    6.40 
   3  -7   9   70.59    6.60 
   5  -7   9   77.09    7.30 
   5  -7   9   88.19    8.10 
 -18   0  10    4.60    3.70 
 -16   0  10    5.60    3.20 
 -14   0  10   14.20    3.70 
  12   0 -10   16.10    3.10 
 -12   0  10   12.70    3.20 
  12   0 -10   18.90    2.40 
  10   0 -10   62.29    4.10 
  10   0 -10   73.79    5.60 
 -10   0  10   73.09    6.10 
   8   0 -10    3.50    2.00 
  -8   0  10    3.90    2.00 
  -8   0  10    9.20    2.70 
   8   0 -10    5.10    1.50 
  -6   0  10  269.67   13.50 
   6   0 -10  271.97   13.10 
  -6   0  10  289.47   13.60 
   6   0 -10  267.07   11.20 
   4   0 -10   70.69    4.40 
  -4   0  10   61.49    5.10 
   4   0 -10   70.99    5.20 
  -4   0  10   62.49    4.90 
  -4   0  10   60.69    4.30 
  -2   0  10  671.33   28.70 
   2   0 -10  625.94   28.20 
   2   0 -10  701.63   24.50 
  -2   0  10  718.33   24.60 
  -2   0  10  646.14   28.50 
   0   0  10   34.60    4.40 
   0   0 -10   32.70    3.50 
   0   0 -10   32.60    4.00 
   0   0  10   30.40    3.50 
   2   0  10    2.50    2.10 
   2   0  10   -1.00    1.20 
  -2   0 -10   -1.10    1.70 
   4   0  10  205.78    9.90 
   4   0  10  217.88   10.00 
  -4   0 -10  191.38   11.20 
   4   0  10  216.38   11.80 
  -6   0 -10  233.38   12.90 
   6   0  10  218.68   10.90 
   6   0  10  250.27   13.50 
   6   0  10  228.18   10.80 
   8   0  10   52.69    6.50 
  -8   0 -10   54.29    6.70 
   8   0  10   43.40    5.00 
   8   0  10   55.19    5.40 
 -10   0 -10   -2.50    2.30 
  10   0  10    0.60    1.80 
  10   0  10    0.30    2.70 
  10   0  10    3.20    2.20 
  12   0  10   15.80    4.60 
  12   0  10   17.80    3.50 
  12   0  10   17.30    3.60 
 -12   0 -10   21.60    5.00 
 -17  -1  10    5.20    3.10 
 -17   1  10    3.80    3.10 
 -15  -1  10   81.49    7.50 
 -15   1  10   91.09    8.00 
  13  -1 -10  120.79    8.10 
 -13  -1  10   97.79    7.70 
 -13   1  10   90.19    7.90 
  11  -1 -10   81.19    6.60 
  11  -1 -10   82.69    5.10 
 -11  -1  10   87.59    6.60 
  11   1 -10   84.79    4.50 
  11   1 -10   92.99    6.10 
 -11   1  10   77.49    6.80 
  -9  -1  10  109.29    7.10 
  -9  -1  10   99.79    6.70 
   9  -1 -10  101.99    7.10 
   9  -1 -10   90.19    5.50 
   9   1 -10  110.39    5.30 
  -9   1  10  104.29    7.50 
   9   1 -10  104.09    6.40 
  -7  -1  10   19.60    3.30 
   7  -1 -10   18.90    2.70 
  -7  -1  10   29.50    3.90 
   7  -1 -10   26.60    3.90 
   7   1 -10   23.20    3.00 
  -7   1  10   25.00    3.90 
   7   1 -10   25.40    2.80 
  -5  -1  10   24.00    3.30 
   5  -1 -10   19.80    2.80 
  -5  -1  10   17.20    2.40 
   5  -1 -10   24.50    3.60 
  -5  -1  10   19.20    3.20 
   5   1 -10   17.50    2.50 
  -5   1  10   20.90    3.50 
   5   1 -10   24.30    3.00 
  -3  -1  10   14.00    2.30 
  -3  -1  10   18.50    3.00 
   3  -1 -10   14.80    2.40 
  -3  -1  10   20.40    3.20 
   3  -1 -10   20.50    3.20 
   3   1 -10   14.90    2.40 
   3   1 -10   29.40    3.20 
  -3   1  10   16.20    3.00 
   1  -1 -10    9.30    2.00 
  -1  -1  10   11.90    2.30 
   1  -1 -10   10.40    2.50 
  -1  -1  10   16.70    3.20 
  -1  -1  10    8.80    2.20 
   1   1 -10    8.50    1.90 
  -1   1  10   11.40    2.90 
   1   1 -10   14.00    2.70 
  -1   1  10    9.80    2.20 
  -1  -1 -10   45.20    5.00 
   1  -1  10   39.50    4.60 
   1  -1  10   34.70    4.40 
   1  -1  10   37.90    3.90 
   1   1  10   36.30    3.80 
  -1   1 -10   48.40    4.90 
   1   1  10   40.50    4.90 
   3  -1  10  106.59    7.70 
  -3  -1 -10  126.89    7.90 
   3  -1  10  116.09    6.70 
   3  -1  10  109.39    6.60 
  -3   1 -10  105.69    7.20 
   3   1  10   98.09    6.20 
   3   1  10  114.99    7.80 
  -5  -1 -10  270.77   13.90 
   5  -1  10  248.08   14.00 
   5  -1  10  273.17   12.00 
   5  -1  10  260.27   12.00 
   5   1  10  263.17   11.70 
  -5   1 -10  256.77   13.70 
   5   1  10  257.27   11.70 
   5   1  10  256.67   14.10 
  -7  -1 -10  171.28   10.90 
   7  -1  10  171.48    9.40 
   7  -1  10  167.68   11.10 
   7  -1  10  170.38    9.20 
   7   1  10  171.78    9.00 
  -7   1 -10  187.28   10.90 
   7   1  10  178.38    9.20 
   7   1  10  180.58   11.20 
   9  -1  10   26.50    4.10 
  -9  -1 -10   22.00    4.60 
   9  -1  10   31.80    5.20 
   9  -1  10   18.40    3.50 
   9   1  10   25.10    4.90 
   9   1  10   33.20    4.40 
  -9   1 -10   35.60    5.40 
   9   1  10   25.60    3.70 
  11  -1  10   61.09    7.80 
  11  -1  10   51.79    5.70 
 -11  -1 -10   46.30    7.00 
  11  -1  10   58.69    6.40 
 -11   1 -10   58.69    7.60 
  11   1  10   72.29    6.80 
  11   1  10   58.49    7.30 
  11   1  10   53.89    5.60 
 -13  -1 -10   19.40    5.10 
  13  -1  10   14.60    4.50 
 -13   1 -10   13.80    4.60 
  13   1  10    9.70    3.10 
 -16  -2  10   11.60    3.70 
 -16   2  10   11.50    3.90 
  14  -2 -10   30.40    5.00 
 -14  -2  10   34.30    5.10 
 -14   2  10   25.20    5.00 
 -12  -2  10   25.40    4.00 
  12  -2 -10   24.40    4.30 
 -12   2  10   25.70    4.50 
 -10  -2  10   41.20    4.80 
  10  -2 -10   36.90    4.90 
  10   2 -10   29.30    2.40 
 -10   2  10   32.60    5.10 
  -8  -2  10    2.50    1.80 
  -8  -2  10    0.90    1.10 
  -8  -2  10    3.50    2.00 
   8  -2 -10    0.90    2.10 
   8   2 -10    0.90    1.00 
  -8   2  10    0.10    2.00 
   8   2 -10    1.60    1.10 
  -6  -2  10   50.69    4.60 
   6  -2 -10   58.49    5.20 
  -6  -2  10   50.99    4.30 
  -6  -2  10   51.49    3.90 
   6   2 -10   53.29    3.70 
  -6   2  10   53.29    5.20 
  -4  -2  10   52.69    4.10 
  -4  -2  10   55.79    4.40 
   4  -2 -10   55.19    5.10 
  -4  -2  10   57.69    4.70 
  -4   2  10   64.89    5.40 
   4   2 -10   58.69    4.10 
   4   2 -10   49.30    3.80 
  -2  -2  10   27.80    3.50 
  -2  -2  10   29.10    3.80 
  -2  -2  10   30.70    3.60 
   2  -2 -10   29.80    4.20 
  -2   2  10   24.70    3.80 
   2   2 -10   31.50    3.40 
   2   2 -10   32.00    3.50 
   0  -2  10   43.70    4.80 
   0  -2  10   31.90    3.90 
   0  -2 -10   40.50    4.80 
   0  -2  10   44.00    4.20 
   0   2  10   37.70    4.60 
   0   2 -10   46.80    4.00 
   2  -2  10   64.09    5.50 
   2  -2  10   75.09    6.10 
   2  -2  10   70.29    5.20 
  -2  -2 -10   78.49    6.40 
   2  -2  10   72.09    5.20 
  -2   2 -10   64.39    5.20 
   2   2  10   70.39    6.00 
  -4  -2 -10   46.20    5.70 
   4  -2  10   42.90    4.70 
   4  -2  10   55.69    6.10 
   4  -2  10   54.19    5.40 
   4   2  10   50.99    5.80 
  -4   2 -10   50.09    5.40 
   4   2  10   47.40    4.90 
  -6  -2 -10    3.10    2.80 
   6  -2  10   -0.20    2.20 
   6  -2  10    1.70    1.90 
   6  -2  10   -2.00    1.40 
  -6   2 -10   -1.10    1.60 
   6   2  10    1.00    1.60 
   6   2  10    0.60    1.50 
   6   2  10    3.30    2.50 
  -8  -2 -10  110.39    8.60 
   8  -2  10  115.59    7.30 
   8  -2  10  108.89    8.70 
   8  -2  10  105.09    7.30 
   8   2  10  100.79    8.30 
   8   2  10  106.09    6.70 
  -8   2 -10  102.19    8.00 
   8   2  10  104.59    6.60 
  10  -2  10   42.90    5.40 
 -10  -2 -10   36.70    6.00 
  10  -2  10   40.20    6.30 
  10  -2  10   45.10    5.40 
  10   2  10   41.70    4.90 
 -10   2 -10   48.10    6.80 
  10   2  10   43.20    4.80 
 -12  -2 -10   49.99    7.40 
  12  -2  10   59.39    8.10 
  12   2  10   60.99    6.00 
 -12   2 -10   52.89    8.60 
 -17  -3  10    6.70    3.20 
 -17   3  10    1.50    3.20 
  15  -3 -10    1.90    2.60 
 -15  -3  10    1.20    2.40 
 -15   3  10    2.00    3.10 
  13  -3 -10   11.60    3.80 
 -13  -3  10    7.00    2.60 
 -13   3  10   11.40    3.70 
 -11  -3  10    9.60    2.50 
  11  -3 -10   -0.10    2.30 
 -11   3  10    0.60    2.50 
  -9  -3  10    8.20    2.50 
   9  -3 -10   11.80    3.20 
  -9  -3  10    6.20    1.50 
   9   3 -10    6.00    1.30 
  -9   3  10    9.20    3.10 
  -7  -3  10   88.69    5.00 
  -7  -3  10   83.29    5.60 
   7  -3 -10   98.29    7.20 
  -7  -3  10   87.99    5.90 
   7   3 -10   84.89    4.80 
  -7   3  10   91.49    7.10 
  -5  -3  10  778.22   32.40 
  -5  -3  10  775.52   32.30 
   5  -3 -10  811.12   33.80 
  -5  -3  10  791.42   28.10 
  -5   3  10  797.72   33.90 
   5   3 -10  763.52   27.90 
  -3  -3  10  881.41   30.60 
  -3  -3  10  879.41   35.20 
   3  -3 -10  847.62   36.30 
  -3  -3  10  863.61   35.20 
   3   3 -10  841.42   34.00 
  -3   3  10  842.22   36.20 
   3   3 -10  819.22   30.30 
  -1  -3  10  214.98   11.10 
  -1  -3  10  220.88   11.40 
  -1  -3  10  242.48   10.40 
   1  -3 -10  214.08   11.90 
  -1   3  10  206.28   11.80 
   1  -3  10  294.67   13.20 
   1  -3  10  317.87   15.20 
   1  -3  10  332.47   13.50 
  -1  -3 -10  306.17   15.50 
   1  -3  10  308.87   14.80 
   1   3  10  289.77   15.20 
  -1   3 -10  292.27   14.10 
   3  -3  10   63.39    5.80 
   3  -3  10   41.70    4.70 
  -3  -3 -10   63.19    6.60 
   3  -3  10   59.39    5.70 
  -3   3 -10   52.29    4.50 
   3   3  10   39.90    5.10 
   5  -3  10   23.90    4.40 
  -5  -3 -10   19.90    4.20 
   5  -3  10   23.70    3.70 
   5  -3  10   22.20    3.80 
   5   3  10   18.80    3.70 
  -5   3 -10   23.80    3.80 
  -7  -3 -10   22.80    4.40 
   7  -3  10   20.50    4.60 
   7  -3  10   18.70    3.60 
   7  -3  10   16.50    3.50 
   7   3  10   25.20    3.50 
   7   3  10   16.20    3.60 
  -7   3 -10   22.40    3.90 
  -9  -3 -10   12.30    3.80 
   9  -3  10   14.90    3.50 
   9  -3  10   13.80    4.10 
   9  -3  10   16.50    4.50 
   9   3  10   12.20    2.60 
 -11  -3 -10    1.40    3.10 
  11  -3  10    5.00    3.60 
  14  -4 -10   28.20    5.50 
 -14  -4  10   27.40    4.20 
 -14   4  10   31.60    5.90 
 -12  -4  10    6.10    2.30 
  12  -4 -10    7.50    3.50 
 -12   4  10    7.20    3.30 
  10  -4 -10   16.60    4.00 
 -10  -4  10   18.90    3.00 
 -10   4  10   16.40    4.20 
  -8  -4  10    4.10    1.50 
  -8  -4  10    1.30    1.60 
   8  -4 -10    5.50    3.00 
  -8   4  10    5.80    2.90 
  -6  -4  10    8.40    2.10 
  -6  -4  10    5.50    1.90 
   6  -4 -10    4.10    2.70 
  -6   4  10    8.10    2.80 
   4  -4 -10   -1.20    1.90 
  -4  -4  10    0.90    1.60 
  -4  -4  10    4.20    1.90 
  -4   4  10    5.20    2.30 
  -2  -4  10   -0.90    1.40 
   2  -4 -10    2.00    2.30 
  -2  -4  10    2.10    1.70 
  -2  -4  10    0.10    1.50 
  -2   4  10    2.50    2.00 
   0  -4  10   29.30    4.10 
   0  -4 -10   35.50    4.90 
   0  -4  10   33.00    4.20 
   0  -4  10   24.60    3.50 
   0   4  10   28.10    4.40 
   2  -4  10    7.70    2.60 
   2  -4  10    5.20    2.10 
  -2  -4 -10    4.70    2.80 
   2  -4  10    2.30    1.90 
   2   4  10    4.70    2.30 
  -4  -4 -10   51.59    6.40 
   4  -4  10   40.20    4.80 
   4  -4  10   51.59    5.40 
   4  -4  10   49.40    6.10 
   4   4  10   46.70    5.30 
   6  -4  10   33.30    4.80 
  -6  -4 -10   44.80    6.20 
   6  -4  10   42.70    5.40 
   6  -4  10   32.50    5.50 
   6   4  10   38.30    4.00 
  -8  -4 -10   34.90    5.70 
   8  -4  10   39.90    6.40 
   8  -4  10   38.40    5.20 
  10  -4  10   32.60    6.20 
 -10  -4 -10   27.00    5.40 
 -13  -5  10   42.20    4.40 
  13  -5 -10   40.40    6.50 
  11  -5 -10    1.10    3.20 
 -11  -5  10    0.00    1.40 
 -11   5  10    1.80    2.30 
   9  -5 -10   15.20    3.80 
  -9  -5  10   11.00    2.20 
  -9   5  10   13.70    3.70 
   7  -5 -10    4.10    2.70 
  -7  -5  10    7.00    2.00 
  -7  -5  10   13.20    2.30 
  -7  -5  10    5.20    1.80 
  -7   5  10   10.10    3.20 
  -5  -5  10   28.90    3.40 
  -5  -5  10   27.90    3.50 
   5  -5 -10   26.60    4.70 
  -5  -5  10   28.70    3.30 
  -5   5  10   24.50    4.40 
   3  -5 -10   27.20    4.50 
  -3  -5  10   28.50    3.60 
  -3  -5  10   25.50    3.70 
  -3  -5  10   31.00    3.70 
  -3   5  10   35.90    4.90 
  -1  -5  10    4.10    1.90 
  -1  -5  10    4.80    2.10 
   1  -5 -10    5.10    2.60 
  -1  -5  10    2.10    1.90 
   1  -5  10    9.20    2.70 
   1  -5  10    6.90    2.60 
  -1  -5 -10    8.10    3.00 
   1  -5  10   12.60    2.90 
   3  -5  10   31.30    4.40 
  -3  -5 -10   29.00    4.80 
   3  -5  10   29.10    4.50 
   3  -5  10   32.80    4.50 
  -5  -5 -10   56.59    7.00 
   5  -5  10   66.79    7.30 
   5  -5  10   63.09    6.30 
   5  -5  10   53.79    6.10 
  -7  -5 -10   23.50    5.20 
   7  -5  10   20.40    4.20 
   7  -5  10   35.00    6.00 
  -9  -5 -10   34.70    6.10 
   9  -5  10   22.40    5.50 
 -12  -6  10    3.30    1.50 
  10  -6 -10   16.50    4.80 
 -10  -6  10   22.10    2.20 
  -8  -6  10   10.20    1.60 
   8  -6 -10   14.00    4.20 
  -6  -6  10   14.60    2.10 
   6  -6 -10   18.70    4.50 
  -6  -6  10   13.30    2.70 
  -4  -6  10   27.10    3.20 
  -4  -6  10   35.80    4.20 
   4  -6 -10   24.50    4.50 
  -2  -6  10   52.29    4.70 
   2  -6 -10   52.69    6.40 
  -2  -6  10   58.29    5.80 
  -2  -6  10   54.69    4.60 
   0  -6  10    4.60    2.10 
   0  -6  10    3.20    2.10 
   0  -6  10    8.50    2.70 
   0  -6 -10    4.90    3.20 
  -2  -6 -10    2.80    2.80 
   2  -6  10    2.90    2.30 
   2  -6  10    0.00    2.20 
   2  -6  10   -1.30    1.80 
  -4  -6 -10   13.10    4.10 
   4  -6  10   15.10    3.90 
   4  -6  10   13.50    3.40 
   6  -6  10   38.70    6.10 
  -6  -6 -10   34.20    5.90 
   7  -7 -10   12.40    4.30 
   5  -7 -10    4.30    3.10 
  -3  -7  10   26.70    3.20 
  -3  -7  10   23.40    3.90 
  -1  -7  10   21.60    3.50 
   1  -7 -10   24.40    4.90 
  -1  -7 -10    0.10    2.90 
   1  -7  10    3.80    2.40 
   3  -7  10   16.90    3.80 
  -3  -7 -10   34.90    5.90 
   3  -7  10   25.10    4.40 
 -16   0  11   -0.40    2.60 
 -14   0  11   23.80    4.70 
 -12   0  11    3.70    2.70 
 -10   0  11   18.40    3.70 
  10   0 -11   17.60    3.30 
  10   0 -11   15.70    2.40 
  -8   0  11   42.10    5.20 
   8   0 -11   32.50    4.10 
   8   0 -11   28.20    3.20 
  -6   0  11   68.29    5.90 
   6   0 -11   69.69    5.40 
   6   0 -11   71.99    4.70 
  -4   0  11   56.59    4.30 
  -4   0  11   59.69    5.20 
   4   0 -11   60.49    5.10 
   4   0 -11   49.80    4.00 
   2   0 -11  155.18    9.00 
  -2   0  11  160.68    9.30 
   0   0  11   88.79    6.70 
   0   0  11   91.79    5.80 
   0   0 -11   87.39    6.60 
  -2   0 -11   36.30    4.80 
   2   0  11   46.90    5.60 
   2   0  11   32.20    3.80 
   4   0  11  819.42   36.00 
  -4   0 -11  879.01   35.60 
   4   0  11  785.62   30.60 
   4   0  11  827.72   30.50 
   6   0  11   -0.20    2.70 
   6   0  11    4.80    2.00 
   6   0  11    8.80    2.60 
  -6   0 -11    6.40    2.90 
   8   0  11   27.90    4.20 
   8   0  11   27.30    5.10 
   8   0  11   41.60    4.80 
  -8   0 -11   43.50    6.20 
  10   0  11   11.00    4.30 
  10   0  11    6.10    2.60 
  10   0  11    8.70    2.70 
 -10   0 -11    3.60    3.30 
 -12   0 -11   38.70    6.70 
  12   0  11   32.20    6.40 
 -17  -1  11   29.80    5.40 
 -17   1  11   23.90    5.20 
 -15  -1  11   84.69    7.80 
 -15   1  11   88.59    8.20 
 -13  -1  11   49.00    6.10 
  13  -1 -11   43.80    5.50 
 -13   1  11   43.90    6.00 
 -11  -1  11   53.39    5.90 
  11  -1 -11   52.79    6.00 
 -11   1  11   53.19    6.30 
   9  -1 -11   11.70    3.10 
  -9  -1  11   16.90    3.40 
   9   1 -11   10.20    2.40 
  -9   1  11   13.60    3.50 
   9   1 -11   12.30    2.10 
  -7  -1  11    1.50    2.00 
   7  -1 -11   -0.30    1.80 
  -7  -1  11    1.70    1.70 
   7   1 -11    2.20    1.30 
   7   1 -11    0.00    1.20 
  -7   1  11    2.30    2.10 
  -5  -1  11    3.60    1.90 
  -5  -1  11   -0.10    1.30 
   5  -1 -11    0.80    1.90 
  -5  -1  11    1.00    1.70 
   5   1 -11    2.00    1.30 
   5   1 -11   -0.40    1.20 
  -5   1  11    0.50    1.90 
  -3  -1  11   11.90    2.40 
  -3  -1  11    7.10    2.40 
  -3  -1  11    4.60    1.80 
   3  -1 -11    7.20    2.40 
   3   1 -11    5.80    1.80 
   3   1 -11   10.90    2.40 
  -3   1  11    5.30    2.40 
  -1  -1  11   14.50    3.00 
  -1  -1  11   11.50    2.50 
   1  -1 -11   19.90    3.40 
  -1  -1  11   11.70    2.40 
  -1   1  11   13.90    2.60 
  -1   1  11   19.70    3.70 
   1   1 -11   20.20    3.10 
   1  -1  11  172.28   10.20 
   1  -1  11  175.88    8.80 
  -1  -1 -11  163.08   10.00 
  -1   1 -11  162.68    9.60 
   1   1  11  188.28   10.50 
   1   1  11  164.98    8.60 
  -3  -1 -11  203.58   11.50 
   3  -1  11  201.88   10.00 
   3  -1  11  203.38    9.90 
   3  -1  11  198.68   11.60 
   3   1  11  205.18    9.90 
  -3   1 -11  186.58   10.90 
   3   1  11  203.18   11.70 
   5  -1  11   92.89    6.30 
   5  -1  11   87.89    7.70 
  -5  -1 -11   97.59    7.50 
   5  -1  11   88.59    6.30 
   5   1  11   95.09    6.30 
   5   1  11   91.09    7.70 
  -5   1 -11   80.09    7.00 
   5   1  11   85.49    6.10 
   7  -1  11   16.10    3.30 
   7  -1  11   10.60    3.70 
  -7  -1 -11   15.70    4.10 
   7  -1  11   15.80    3.20 
   7   1  11   14.00    3.90 
   7   1  11   10.20    2.80 
  -7   1 -11   19.20    4.30 
   7   1  11   20.80    3.50 
  -9  -1 -11   22.60    5.20 
   9  -1  11   33.40    4.70 
   9  -1  11   35.70    5.80 
   9  -1  11   24.20    3.90 
   9   1  11   40.10    4.80 
  -9   1 -11   33.40    5.50 
   9   1  11   30.60    4.60 
   9   1  11   23.40    5.20 
  11  -1  11    0.20    3.20 
  11  -1  11    3.10    2.60 
 -11  -1 -11    2.90    3.30 
 -11   1 -11    5.70    3.90 
  11   1  11    9.70    2.80 
  11   1  11    0.00    2.10 
 -16  -2  11   27.10    5.00 
 -16   2  11   27.10    5.70 
  14  -2 -11   58.19    6.80 
 -14   2  11   53.29    7.10 
  12  -2 -11   29.80    4.80 
 -12  -2  11   25.80    4.30 
 -12   2  11   22.10    4.50 
 -10  -2  11   79.39    6.40 
  10  -2 -11   75.59    6.70 
 -10   2  11   83.49    7.10 
  -8  -2  11   14.60    2.40 
  -8  -2  11   18.00    3.30 
   8  -2 -11   12.60    3.40 
   8   2 -11   11.00    2.10 
  -8   2  11   15.40    3.60 
   6  -2 -11  163.18    9.80 
  -6  -2  11  169.68    9.10 
  -6  -2  11  166.88    8.00 
  -6  -2  11  163.98    9.30 
  -6   2  11  164.98   10.00 
   6   2 -11  162.08    7.70 
   4  -2 -11   27.10    4.00 
  -4  -2  11   21.90    3.40 
  -4  -2  11   26.10    3.30 
  -4  -2  11   25.80    3.80 
  -4   2  11   37.90    5.20 
   4   2 -11   34.30    3.50 
   4   2 -11   31.60    3.60 
   2  -2 -11  130.09    8.20 
  -2  -2  11  114.89    6.60 
  -2  -2  11  113.09    7.30 
  -2  -2  11  115.79    7.60 
  -2   2  11  120.59    8.00 
   2   2 -11  115.29    6.80 
   0  -2  11   95.19    6.60 
   0  -2  11   98.09    6.10 
   0  -2 -11   96.19    7.20 
   0  -2  11   93.69    7.00 
   0   2 -11   99.19    6.50 
   0   2  11   91.99    7.10 
   2  -2  11   25.90    3.50 
   2  -2  11   31.70    4.70 
   2  -2  11   29.20    4.00 
  -2  -2 -11   31.20    4.90 
  -2   2 -11   28.40    4.10 
   2   2  11   37.40    5.10 
  -4  -2 -11   87.59    7.20 
   4  -2  11   82.09    6.10 
   4  -2  11   80.29    6.00 
   4  -2  11   86.59    7.40 
   4   2  11   84.09    5.90 
  -4   2 -11   77.99    6.30 
   4   2  11   87.39    7.30 
   6  -2  11   60.19    6.90 
   6  -2  11   77.19    6.00 
  -6  -2 -11   71.59    7.60 
   6  -2  11   44.10    5.10 
   6   2  11   63.19    5.90 
   6   2  11   69.09    5.40 
   6   2  11   78.09    7.00 
  -6   2 -11   65.69    6.10 
   8  -2  11   65.39    6.70 
   8  -2  11   59.39    7.40 
   8  -2  11   48.00    5.60 
  -8  -2 -11   73.79    7.90 
  -8   2 -11   56.29    6.90 
   8   2  11   75.19    8.00 
   8   2  11   67.89    5.40 
   8   2  11   56.59    5.70 
  10  -2  11   14.90    3.70 
 -10  -2 -11   16.70    4.60 
  10  -2  11   16.50    4.60 
 -10   2 -11   15.20    4.70 
  10   2  11    9.20    2.80 
  10   2  11   14.40    3.00 
 -12  -2 -11   16.80    5.20 
  15  -3 -11    6.20    3.40 
 -15  -3  11   17.90    3.80 
 -15   3  11   10.40    4.10 
  13  -3 -11    6.60    3.10 
 -13  -3  11    8.00    2.80 
 -13   3  11    2.80    2.80 
 -11  -3  11    8.40    2.80 
  11  -3 -11    5.80    3.00 
 -11   3  11    7.00    3.00 
   9  -3 -11   36.30    5.30 
  -9  -3  11   37.40    3.10 
  -9  -3  11   35.40    4.50 
  -9   3  11   40.50    5.80 
  -7  -3  11  198.48   10.60 
   7  -3 -11  203.18   11.80 
  -7  -3  11  211.58    9.20 
  -7   3  11  192.78   11.80 
   7   3 -11  206.98    9.00 
  -5  -3  11   14.70    2.50 
   5  -3 -11    7.80    2.90 
  -5  -3  11   15.00    2.90 
  -5   3  11   13.80    3.60 
   5   3 -11   10.40    2.30 
   3  -3 -11   20.00    3.80 
  -3  -3  11   28.30    4.00 
  -3  -3  11   27.10    3.80 
  -3  -3  11   26.40    3.50 
  -3   3  11   15.80    3.60 
  -1  -3  11   62.49    5.60 
  -1  -3  11   59.59    4.90 
   1  -3 -11   59.69    5.90 
   1   3 -11   62.39    4.50 
  -1   3  11   64.59    5.90 
   1  -3  11  247.18   11.80 
  -1  -3 -11  262.27   14.10 
   1  -3  11  255.07   11.90 
   1  -3  11  261.47   13.50 
  -1   3 -11  243.08   12.40 
   1   3  11  250.77   13.60 
  -3  -3 -11   63.39    6.90 
   3  -3  11   53.89    5.40 
   3  -3  11   53.89    6.10 
   3  -3  11   52.89    5.30 
  -3   3 -11   60.89    5.10 
   3   3  11   50.49    6.10 
  -5  -3 -11   -1.70    2.30 
   5  -3  11   -0.30    1.60 
   5  -3  11    1.60    2.60 
   5  -3  11    0.30    2.00 
   5   3  11   -0.40    1.90 
   7  -3  11   -0.80    2.60 
   7  -3  11    1.20    1.90 
   7  -3  11   -0.90    2.00 
  -7  -3 -11    2.20    2.80 
   7   3  11    5.30    2.00 
   9  -3  11   14.50    4.60 
   9  -3  11   12.10    3.40 
  -9  -3 -11   15.00    4.40 
   9   3  11   15.90    3.20 
 -11  -3 -11   -4.80    2.80 
  11  -3  11    1.40    3.40 
 -14  -4  11   11.10    3.10 
  14  -4 -11   11.10    4.10 
 -14   4  11    8.10    3.70 
 -12  -4  11   76.49    6.00 
  12  -4 -11   74.59    8.30 
 -12   4  11   65.49    8.10 
 -10  -4  11   15.80    2.80 
  10  -4 -11   15.60    3.90 
 -10   4  11   15.00    3.90 
   8  -4 -11    6.40    3.20 
  -8  -4  11    7.70    2.00 
  -8  -4  11   10.90    2.50 
  -8   4  11   10.30    3.40 
   6  -4 -11  109.89    8.40 
  -6  -4  11  109.49    6.90 
  -6  -4  11  111.49    6.30 
  -6   4  11  104.19    8.00 
  -4  -4  11   70.09    5.50 
  -4  -4  11   58.79    4.90 
   4  -4 -11   80.29    6.80 
  -4   4  11   65.79    6.30 
  -2  -4  11   46.00    5.10 
   2  -4 -11   60.39    6.80 
  -2  -4  11   59.59    5.40 
  -2  -4  11   45.50    4.80 
  -2   4  11   46.10    5.70 
   0  -4  11   47.60    5.00 
   0  -4 -11   35.90    5.20 
   0  -4  11   50.49    5.30 
   0  -4  11   46.90    5.50 
   0   4  11   39.10    5.10 
   2  -4  11   20.60    3.50 
   2  -4  11   13.00    3.50 
   2  -4  11   11.40    2.80 
  -2  -4 -11   14.20    3.50 
   2   4  11   12.10    3.00 
   4  -4  11    3.90    2.70 
   4  -4  11    3.20    2.40 
  -4  -4 -11    2.20    3.00 
   4  -4  11    3.10    2.60 
  -6  -4 -11   42.50    6.20 
   6  -4  11   30.70    5.30 
   6  -4  11   26.30    4.20 
   6  -4  11   39.30    5.30 
   6   4  11   27.10    3.60 
   8  -4  11   17.10    4.80 
  -8  -4 -11   22.50    5.20 
  13  -5 -11    4.60    3.60 
 -13  -5  11    7.70    2.30 
 -11  -5  11    8.10    2.30 
  11  -5 -11   18.10    4.70 
  -9  -5  11   56.79    4.60 
   9  -5 -11   50.79    6.70 
  -9   5  11   73.99    8.20 
  -7  -5  11    2.20    1.60 
  -7  -5  11   -0.90    1.30 
   7  -5 -11   -3.40    2.10 
  -7  -5  11    2.70    1.60 
  -7   5  11    0.00    1.90 
  -5  -5  11    1.00    1.60 
  -5  -5  11    1.30    1.50 
   5  -5 -11    2.40    2.70 
  -5  -5  11    2.80    1.80 
  -5   5  11    4.50    2.40 
  -3  -5  11    7.90    2.20 
  -3  -5  11    3.60    2.10 
  -3  -5  11    3.50    2.20 
   3  -5 -11    9.70    3.30 
  -1  -5  11    4.30    2.20 
   1  -5 -11    2.90    2.80 
  -1  -5  11    2.30    1.80 
  -1  -5  11    0.70    2.00 
   1  -5  11    5.00    2.20 
   1  -5  11    7.70    2.70 
  -1  -5 -11    2.00    2.60 
   1  -5  11    8.40    3.10 
   3  -5  11   15.30    3.80 
   3  -5  11   21.20    3.90 
   3  -5  11   17.60    3.70 
  -3  -5 -11   11.80    3.80 
   5  -5  11    9.40    3.70 
  -5  -5 -11   12.60    4.00 
   5  -5  11    9.70    3.20 
  -7  -5 -11    1.10    3.30 
   7  -5  11    2.10    3.40 
  10  -6 -11   25.50    5.60 
 -10  -6  11   35.10    3.00 
   8  -6 -11    6.70    3.40 
  -8  -6  11    7.40    1.70 
  -6  -6  11    4.20    1.70 
   6  -6 -11    2.00    2.90 
  -4  -6  11    8.90    2.70 
   4  -6 -11    6.80    3.40 
  -4  -6  11   17.00    2.80 
  -2  -6  11   24.00    4.00 
  -2  -6  11   29.90    4.00 
  -2  -6  11   38.80    4.40 
   2  -6 -11   26.20    5.00 
   0  -6 -11   32.20    5.60 
   0  -6  11   23.20    3.80 
   0  -6  11   23.50    4.10 
   0  -6  11   15.90    3.60 
  -2  -6 -11   12.20    3.90 
   2  -6  11   17.00    3.60 
   2  -6  11   13.50    3.60 
   4  -6  11  185.68   11.90 
  -4  -6 -11  167.88   12.10 
   4  -6  11  187.98   10.70 
   5  -7 -11    5.00    3.20 
  -5  -7  11    9.70    1.90 
   3  -7 -11    7.20    3.50 
  -3  -7  11    6.20    2.10 
  -1  -7  11    3.00    2.10 
   1  -7 -11    1.00    3.20 
 -16   0  12   13.50    4.10 
 -14   0  12   20.20    4.50 
 -12   0  12    8.20    3.10 
 -10   0  12    1.60    2.20 
  10   0 -12   -1.10    1.40 
  -8   0  12   -0.40    1.90 
   8   0 -12    3.10    2.00 
  -6   0  12   13.80    3.30 
   6   0 -12   10.40    2.60 
  -4   0  12  153.98    9.20 
  -4   0  12  146.39    7.70 
   4   0 -12  134.69    8.60 
  -2   0  12  161.98    8.30 
  -2   0  12  157.48    9.70 
   2   0 -12  153.98    9.20 
   0   0  12    1.40    1.60 
   0   0  12   -0.50    1.90 
   0   0 -12    3.70    2.30 
   2   0  12  129.89    7.50 
  -2   0 -12  111.99    8.30 
   2   0  12  128.39    9.00 
  -4   0 -12  283.77   15.40 
   4   0  12  284.37   13.50 
   4   0  12  316.37   16.30 
   4   0  12  298.77   13.50 
   6   0  12  151.08    8.60 
   6   0  12  163.58    9.00 
   6   0  12  140.79   10.50 
  -6   0 -12  138.19   10.00 
   8   0  12    2.40    3.10 
   8   0  12    4.40    2.40 
  -8   0 -12    2.30    3.20 
   8   0  12    0.10    2.10 
 -10   0 -12   40.90    6.70 
  10   0  12   27.20    4.80 
  10   0  12   28.70    5.90 
 -17  -1  12    6.10    3.20 
 -17   1  12    2.80    3.20 
 -15  -1  12   39.60    6.10 
 -15   1  12   26.80    5.20 
 -13  -1  12   43.90    6.00 
 -13   1  12   44.90    6.10 
  11  -1 -12   38.30    5.20 
 -11  -1  12   42.00    5.60 
 -11   1  12   35.70    5.70 
   9  -1 -12  129.09    8.60 
  -9  -1  12  126.29    8.60 
  -9   1  12  144.39    9.40 
   9   1 -12  125.89    6.60 
   7  -1 -12   61.89    5.60 
  -7  -1  12   60.49    5.60 
  -7   1  12   67.59    6.10 
   7   1 -12   59.29    4.80 
   5  -1 -12   30.40    4.40 
  -5  -1  12   23.40    3.20 
  -5  -1  12   21.90    3.50 
  -5  -1  12   30.40    4.20 
   5   1 -12   31.60    3.80 
  -5   1  12   26.80    4.30 
  -3  -1  12   39.70    4.20 
  -3  -1  12   40.00    4.90 
   3  -1 -12   53.79    5.10 
  -3  -1  12   45.40    5.40 
   3   1 -12   47.60    4.30 
  -3   1  12   50.59    5.90 
  -1  -1  12    9.90    2.80 
   1  -1 -12    9.90    3.10 
  -1  -1  12   14.80    3.00 
   1   1 -12    8.30    2.50 
  -1   1  12   11.60    2.70 
  -1   1  12   15.00    3.40 
   1  -1  12    4.40    2.10 
   1  -1  12    9.30    3.10 
  -1  -1 -12    7.80    2.90 
  -1   1 -12    7.50    2.70 
   1   1  12    6.40    2.20 
   1   1  12   10.60    3.30 
   3  -1  12   93.39    6.50 
  -3  -1 -12   86.39    7.30 
   3  -1  12   90.09    6.30 
   3  -1  12   91.09    7.60 
  -3   1 -12   83.59    6.80 
   3   1  12   86.59    6.30 
   3   1  12   82.69    7.40 
  -5  -1 -12   18.10    4.20 
   5  -1  12   18.20    4.40 
   5  -1  12    8.00    2.80 
   5  -1  12   16.30    3.20 
   5   1  12   17.60    3.20 
   5   1  12   13.20    3.10 
  -5   1 -12   14.60    3.40 
   5   1  12   11.80    3.70 
  -7  -1 -12   38.70    6.00 
   7  -1  12   29.60    4.20 
   7  -1  12   41.80    5.30 
   7  -1  12   45.60    6.80 
   7   1  12   34.70    5.80 
  -7   1 -12   42.80    6.20 
   7   1  12   26.70    4.20 
   7   1  12   32.00    4.30 
   9  -1  12   13.70    4.60 
   9  -1  12    4.90    2.80 
   9  -1  12    6.80    2.90 
  -9  -1 -12   12.40    4.10 
   9   1  12   12.90    3.30 
   9   1  12   16.90    4.50 
  -9   1 -12    7.20    3.80 
   9   1  12   14.20    3.30 
  11  -1  12   19.70    6.00 
 -11  -1 -12   19.70    5.20 
  11   1  12   23.90    4.50 
 -11   1 -12   14.70    5.00 
 -16  -2  12   18.40    4.60 
 -16   2  12   10.10    4.20 
 -14  -2  12   33.20    5.20 
 -14   2  12   42.40    6.50 
  12  -2 -12   19.20    4.10 
 -12  -2  12   11.30    3.30 
 -12   2  12   17.80    4.40 
  10  -2 -12   25.00    4.20 
 -10  -2  12   29.90    4.50 
 -10   2  12   27.00    4.80 
   8  -2 -12  101.49    7.90 
  -8  -2  12   99.89    5.80 
  -8  -2  12  106.29    7.50 
  -8   2  12  109.19    8.30 
   8   2 -12  107.49    5.80 
  -6  -2  12  229.98   12.10 
  -6  -2  12  227.58   10.20 
   6  -2 -12  230.68   12.60 
  -6   2  12  223.08   12.80 
  -4  -2  12   39.10    4.90 
  -4  -2  12   32.00    3.90 
   4  -2 -12   29.50    4.60 
   4   2 -12   27.50    3.40 
  -4   2  12   31.20    4.90 
  -2  -2  12   33.90    4.60 
  -2  -2  12   34.00    3.90 
   2  -2 -12   34.40    4.80 
   2   2 -12   33.00    3.70 
  -2   2  12   34.90    4.90 
   0  -2  12   56.49    6.10 
   0  -2  12   42.80    4.70 
   0  -2 -12   38.50    5.20 
   0   2 -12   44.40    4.80 
   0   2  12   37.80    5.10 
  -2  -2 -12   19.60    4.00 
   2  -2  12   17.90    3.90 
   2  -2  12   28.40    4.20 
   2  -2  12   15.20    3.20 
   2   2  12   21.90    4.00 
  -2   2 -12   18.50    3.40 
   4  -2  12   35.50    4.70 
   4  -2  12   17.20    3.40 
  -4  -2 -12   27.30    4.80 
   4  -2  12   30.80    5.10 
  -4   2 -12   26.20    4.30 
   4   2  12   19.40    4.10 
  -6  -2 -12   86.69    8.70 
   6  -2  12   58.19    7.20 
   6  -2  12   66.69    6.50 
   6  -2  12   56.69    6.00 
   6   2  12   62.49    7.30 
   6   2  12   48.60    5.30 
   6   2  12   51.79    5.40 
  -6   2 -12   69.09    6.30 
   8  -2  12   62.39    8.00 
   8  -2  12   52.39    6.30 
  -8  -2 -12   46.70    6.80 
   8   2  12   45.00    6.30 
   8   2  12   53.69    5.70 
   8   2  12   46.10    5.40 
 -10  -2 -12   12.20    4.60 
  10  -2  12    6.50    3.70 
  10   2  12    2.40    2.20 
 -15  -3  12    1.10    2.20 
 -15   3  12    0.70    2.80 
 -13  -3  12    1.10    2.30 
  13  -3 -12    1.50    2.80 
 -13   3  12    1.10    2.80 
 -11  -3  12    5.70    2.60 
  11  -3 -12    4.10    2.70 
 -11   3  12    1.60    2.70 
   9  -3 -12   14.00    3.80 
  -9  -3  12   22.30    2.80 
  -9  -3  12   17.20    3.50 
  -9   3  12   23.30    4.50 
  -7  -3  12   66.79    4.70 
  -7  -3  12   56.39    5.30 
   7  -3 -12   52.69    6.30 
  -7   3  12   60.19    6.90 
  -5  -3  12   80.39    6.20 
  -5  -3  12   70.59    5.30 
   5  -3 -12   81.29    7.00 
  -5   3  12   79.99    7.00 
   3  -3 -12   61.29    6.60 
  -3  -3  12   59.19    4.90 
  -3  -3  12   53.09    5.30 
  -3   3  12   63.59    6.90 
  -1  -3  12  124.39    7.40 
  -1  -3  12  117.29    8.30 
   1  -3 -12  123.69    8.80 
  -1   3  12  122.69    8.70 
   1  -3  12    4.70    2.40 
   1  -3  12    5.30    2.90 
   1  -3  12    1.10    1.90 
  -1  -3 -12    4.60    2.80 
   1   3  12    2.20    2.30 
   3  -3  12    4.70    3.10 
   3  -3  12    5.90    2.40 
  -3  -3 -12    9.60    3.50 
   3  -3  12   11.70    3.10 
   3   3  12    5.10    2.70 
  -5  -3 -12    1.50    3.10 
   5  -3  12    5.30    2.30 
   5  -3  12    7.10    3.30 
   5  -3  12    4.50    2.30 
   5   3  12    7.60    3.10 
   7  -3  12   40.00    5.30 
  -7  -3 -12   36.30    6.00 
   7  -3  12   33.30    5.90 
   7   3  12   36.20    4.50 
   9  -3  12    5.30    3.70 
  -9  -3 -12    3.80    3.50 
   9   3  12   -0.40    1.80 
 -14  -4  12   10.00    3.00 
  14  -4 -12    9.10    4.10 
 -14   4  12    6.30    3.90 
 -12  -4  12    0.30    1.90 
  12  -4 -12    2.10    3.30 
 -12   4  12   -0.70    2.50 
  10  -4 -12    5.20    3.10 
 -10  -4  12    8.90    2.70 
 -10   4  12    8.10    3.30 
   8  -4 -12    1.30    2.60 
  -8  -4  12    6.20    2.50 
  -8  -4  12    4.20    1.70 
  -8   4  12    1.10    2.60 
  -6  -4  12  100.59    6.90 
  -6  -4  12  101.59    6.30 
   6  -4 -12  120.79    8.70 
  -6   4  12   92.79    8.20 
  -4  -4  12  118.19    7.90 
   4  -4 -12  132.19    9.20 
  -4  -4  12  113.49    7.10 
  -4   4  12  138.09    9.20 
   2  -4 -12   31.60    5.50 
  -2  -4  12   34.30    4.20 
  -2  -4  12   35.00    4.70 
  -2  -4  12   30.90    4.20 
  -2   4  12   30.00    4.90 
   0  -4 -12   26.80    4.60 
   0  -4  12   36.30    5.10 
   0  -4  12   37.50    4.50 
   0  -4  12   47.40    5.20 
   0   4  12   38.40    5.20 
   2  -4  12   26.10    4.70 
  -2  -4 -12   25.90    4.70 
   2  -4  12   22.00    3.90 
   2  -4  12   18.80    3.40 
   2   4  12   20.30    4.00 
   4  -4  12   26.90    4.40 
   4  -4  12   23.50    4.10 
   4  -4  12   27.60    5.10 
  -4  -4 -12   29.00    5.10 
   6  -4  12    6.30    3.30 
   6  -4  12   11.90    3.40 
  -6  -4 -12   10.00    4.00 
   6   4  12    6.10    2.40 
   8  -4  12   64.49    8.40 
  -8  -4 -12   69.09    8.60 
 -11  -5  12    2.50    1.90 
  11  -5 -12    2.20    3.40 
  -9  -5  12   28.10    3.70 
   9  -5 -12   17.80    4.40 
   7  -5 -12    5.90    3.30 
  -7  -5  12   15.20    2.80 
  -7  -5  12   14.40    2.90 
  -7  -5  12   14.00    2.70 
  -5  -5  12   15.80    3.30 
  -5  -5  12   12.40    2.80 
  -5  -5  12   14.90    2.80 
   5  -5 -12   10.50    3.60 
  -3  -5  12   39.90    4.80 
   3  -5 -12   27.50    4.90 
  -3  -5  12   28.50    4.00 
  -3  -5  12   31.40    4.30 
  -1  -5  12    0.00    2.20 
  -1  -5  12    4.70    2.10 
  -1  -5  12   -0.10    2.00 
   1  -5 -12   -0.90    2.60 
   1  -5  12    0.30    2.10 
   1  -5  12    4.00    2.60 
   1  -5  12    5.60    2.40 
  -1  -5 -12    2.10    2.80 
   3  -5  12    1.60    2.70 
   3  -5  12    3.10    2.40 
  -3  -5 -12   -1.30    2.70 
  -5  -5 -12   16.40    4.50 
   5  -5  12   11.80    4.00 
   5  -5  12   12.30    3.70 
   8  -6 -12   18.20    5.00 
  -8  -6  12   19.90    2.80 
   6  -6 -12    4.00    3.50 
  -6  -6  12    4.40    2.00 
  -4  -6  12    4.30    2.20 
  -4  -6  12    2.60    2.00 
   4  -6 -12    0.10    2.90 
  -2  -6  12   30.70    4.40 
  -2  -6  12   24.70    3.90 
   2  -6 -12   28.10    5.50 
  -2  -6  12   29.20    4.40 
   0  -6  12    2.30    2.20 
   0  -6  12    4.50    2.30 
   0  -6 -12    0.30    3.30 
   2  -6  12   44.10    6.10 
   2  -6  12   42.70    5.50 
  -2  -6 -12   32.50    5.50 
 -16   0  13    7.20    3.70 
 -14   0  13   36.40    5.70 
 -12   0  13  126.59    9.50 
 -10   0  13   18.50    4.10 
   8   0 -13   12.60    2.90 
  -8   0  13   17.70    3.90 
   6   0 -13   49.50    4.80 
  -6   0  13   54.29    6.20 
  -4   0  13   17.70    3.20 
  -4   0  13   21.00    4.10 
   4   0 -13   19.60    3.70 
  -2   0  13    5.30    2.10 
  -2   0  13    7.70    2.90 
   2   0 -13    5.40    2.30 
   0   0  13    6.00    2.30 
   0   0  13    7.40    2.80 
   0   0 -13    4.10    2.80 
   2   0  13  178.88   11.60 
  -2   0 -13  189.28   11.50 
   2   0  13  187.98    9.90 
   4   0  13    6.40    2.50 
   4   0  13    2.60    3.10 
  -4   0 -13    2.30    2.90 
   4   0  13    5.20    2.60 
   6   0  13   22.90    3.80 
   6   0  13   18.10    4.80 
  -6   0 -13   33.70    5.60 
   6   0  13   38.80    4.90 
   8   0  13   25.70    5.70 
  -8   0 -13   16.80    4.80 
   8   0  13   21.70    4.30 
 -10   0 -13   46.60    7.40 
  10   0  13   41.80    7.10 
 -15  -1  13    0.50    2.70 
 -15   1  13    2.00    2.60 
 -13  -1  13   10.60    3.50 
 -13   1  13   19.80    4.60 
 -11  -1  13    2.70    2.70 
  11  -1 -13    3.30    2.40 
 -11   1  13    3.10    2.90 
  -9  -1  13   16.20    3.90 
   9  -1 -13   10.90    3.20 
  -9   1  13   15.70    4.00 
   7  -1 -13    4.20    2.30 
  -7  -1  13    5.10    2.80 
   7   1 -13    6.20    2.10 
  -7   1  13    4.60    3.00 
  -5  -1  13   17.90    3.10 
   5  -1 -13   25.50    4.30 
  -5  -1  13   19.20    3.90 
   5   1 -13   24.50    3.60 
  -5   1  13   18.50    4.10 
  -3  -1  13  121.49    8.70 
   3  -1 -13  138.49    8.70 
  -3  -1  13  131.49    7.50 
  -3   1  13  137.19    9.10 
   3   1 -13  120.49    7.80 
   1  -1 -13   62.39    6.10 
  -1  -1  13   56.99    5.50 
  -1  -1  13   62.49    7.00 
   1   1 -13   62.99    5.60 
  -1   1  13   71.69    5.50 
  -1   1  13   66.09    6.40 
   1  -1  13   20.70    3.50 
   1  -1  13   25.20    4.60 
  -1  -1 -13   21.50    4.20 
  -1   1 -13   15.00    3.40 
   1   1  13   24.60    4.00 
   1   1  13   25.70    4.70 
  -3  -1 -13   28.20    4.80 
   3  -1  13   23.60    4.10 
   3  -1  13   19.90    3.70 
   3  -1  13   23.30    4.70 
   3   1  13   27.80    4.20 
   3   1  13   22.90    4.90 
  -3   1 -13   33.90    4.80 
   5  -1  13   48.50    5.60 
   5  -1  13   45.60    5.30 
  -5  -1 -13   48.80    6.70 
   5  -1  13   53.99    7.00 
   5   1  13   34.00    4.70 
  -5   1 -13   49.30    6.40 
   5   1  13   32.90    4.50 
   5   1  13   51.59    7.00 
   7  -1  13   12.80    3.50 
   7  -1  13    3.60    3.40 
  -7  -1 -13    1.30    3.10 
   7  -1  13    5.70    2.60 
   7   1  13    6.70    3.70 
  -7   1 -13    7.90    3.30 
   7   1  13    6.50    2.70 
   7   1  13    5.70    2.60 
   9  -1  13   11.10    4.20 
  -9  -1 -13    3.60    3.70 
   9   1  13   10.00    3.90 
   9   1  13    3.10    2.50 
  -9   1 -13    2.00    3.40 
 -16  -2  13   29.10    5.50 
 -14  -2  13    8.10    3.10 
 -14   2  13   15.40    4.40 
 -12  -2  13    6.10    3.00 
  12  -2 -13    1.10    2.60 
 -12   2  13    7.50    3.30 
  10  -2 -13   18.70    4.30 
 -10  -2  13   22.20    4.10 
 -10   2  13   25.50    5.00 
  -8  -2  13  135.89    8.60 
   8  -2 -13  122.09    8.80 
  -8  -2  13  122.49    6.90 
  -8   2  13  117.99    9.20 
  -6  -2  13  174.08   10.30 
   6  -2 -13  170.08   10.50 
  -6  -2  13  160.18    8.50 
  -6   2  13  170.28   10.80 
   4  -2 -13   47.50    5.90 
  -4  -2  13   51.89    6.00 
  -4  -2  13   50.19    5.00 
  -4   2  13   43.80    5.90 
  -2  -2  13   53.09    5.10 
   2  -2 -13   37.50    5.00 
  -2  -2  13   50.89    5.90 
   2   2 -13   50.99    5.00 
  -2   2  13   55.09    6.50 
   0  -2  13   97.19    7.80 
   0  -2 -13   85.79    7.60 
   0  -2  13   92.19    6.70 
   0   2 -13   98.09    6.80 
   0   2  13   97.99    7.90 
   2  -2  13    2.40    2.00 
   2  -2  13    0.50    1.90 
   2  -2  13    2.20    2.50 
  -2  -2 -13    1.10    2.80 
  -2   2 -13    0.90    2.10 
   2   2  13    2.60    2.70 
   4  -2  13    2.00    2.00 
   4  -2  13    5.60    3.20 
   4  -2  13    4.80    2.50 
  -4  -2 -13    3.20    3.00 
   4   2  13    0.30    2.50 
   6  -2  13    9.50    3.20 
   6  -2  13    6.70    3.60 
  -6  -2 -13    5.10    3.50 
   6  -2  13    5.00    2.30 
   6   2  13    3.00    2.10 
   6   2  13    6.40    3.20 
   8  -2  13    3.50    3.60 
  -8  -2 -13    2.50    3.50 
   8   2  13    6.10    2.60 
 -15  -3  13   29.60    4.90 
 -15   3  13   29.70    6.40 
  13  -3 -13    4.80    3.50 
 -13  -3  13    6.90    2.70 
 -13   3  13    4.50    3.10 
 -11  -3  13   11.60    3.30 
  11  -3 -13    3.00    3.00 
 -11   3  13   10.70    3.90 
  -9  -3  13    7.90    2.00 
  -9  -3  13    5.50    2.80 
   9  -3 -13    8.30    3.60 
  -9   3  13    7.80    3.40 
  -7  -3  13    6.50    2.70 
   7  -3 -13   14.80    3.90 
  -7  -3  13   11.50    2.50 
  -7   3  13   11.80    3.70 
   5  -3 -13    0.10    2.00 
  -5  -3  13   -0.90    1.60 
  -5  -3  13    2.60    2.40 
  -5   3  13    0.80    2.30 
   3  -3 -13   31.70    5.20 
  -3  -3  13   36.10    4.50 
  -3  -3  13   24.50    4.20 
  -3   3  13   28.80    4.90 
  -1  -3  13   11.30    3.10 
  -1  -3  13   28.00    4.40 
   1  -3 -13   12.60    3.70 
  -1   3  13   15.90    3.80 
   1  -3  13    6.00    3.00 
   1  -3  13    7.70    2.60 
   1  -3  13    3.70    2.40 
  -1  -3 -13    4.90    3.10 
   1   3  13    2.30    2.50 
   3  -3  13    3.00    2.70 
   3  -3  13    4.60    2.60 
   3  -3  13    3.00    2.50 
  -3  -3 -13    5.70    3.20 
   3   3  13    1.70    2.40 
   5  -3  13   13.90    3.70 
  -5  -3 -13   10.90    4.00 
   5  -3  13   10.40    3.90 
   5   3  13    5.60    2.30 
  -7  -3 -13   48.70    7.00 
   7  -3  13   58.99    7.80 
   7   3  13   50.59    5.40 
  12  -4 -13    5.10    3.70 
 -12  -4  13    2.50    2.10 
 -12   4  13    3.00    3.30 
  10  -4 -13    8.90    3.80 
 -10  -4  13   18.10    3.50 
 -10   4  13   13.90    4.50 
   8  -4 -13    4.70    3.30 
  -8  -4  13   10.40    2.40 
  -8  -4  13    5.00    2.60 
  -8   4  13    9.80    3.60 
  -6  -4  13  112.09    7.80 
  -6  -4  13  107.99    6.90 
   6  -4 -13  130.69    9.50 
  -6   4  13  106.59    8.90 
  -4  -4  13  106.89    7.00 
   4  -4 -13  103.39    8.70 
  -4  -4  13  107.39    7.70 
  -4   4  13  110.69    8.70 
  -2  -4  13   28.10    4.20 
   2  -4 -13   22.10    4.60 
  -2  -4  13   15.60    3.90 
  -2  -4  13   20.40    3.70 
  -2   4  13   24.50    4.90 
   0  -4  13    7.50    2.80 
   0  -4  13    7.60    3.30 
   0  -4  13    2.70    2.30 
   0  -4 -13    1.60    2.80 
   0   4  13    2.20    2.30 
   2  -4  13    8.10    2.80 
   2  -4  13    5.20    3.40 
  -2  -4 -13    4.80    3.10 
   2  -4  13   14.00    3.40 
  -4  -4 -13   26.70    5.20 
   4  -4  13   19.30    4.10 
   4  -4  13   20.00    4.90 
   6  -4  13    0.00    2.80 
  -6  -4 -13    5.80    3.60 
 -11  -5  13   30.10    3.90 
  11  -5 -13   30.30    6.00 
  -9  -5  13   25.40    3.80 
   9  -5 -13   22.90    5.00 
  -7  -5  13    1.20    2.00 
   7  -5 -13    2.00    3.20 
  -5  -5  13   51.39    5.30 
  -5  -5  13   52.79    5.50 
   5  -5 -13   47.70    6.60 
  -5  -5  13   52.49    5.60 
  -3  -5  13    1.60    2.20 
   3  -5 -13    8.70    3.60 
  -3  -5  13   -0.40    1.80 
  -3  -5  13    5.00    2.40 
  -1  -5  13   -1.90    1.90 
   1  -5 -13    5.70    3.10 
  -1  -5  13    4.00    2.40 
  -1  -5  13   -0.60    2.20 
  -1  -5 -13    1.10    2.70 
   1  -5  13   -1.00    1.80 
   1  -5  13    0.50    2.70 
   3  -5  13   22.40    4.90 
   3  -5  13   14.80    3.80 
  -3  -5 -13   11.30    4.10 
  -5  -5 -13   -1.40    3.00 
   5  -5  13   -0.50    3.30 
  -6  -6  13    4.20    2.10 
   6  -6 -13    0.90    3.00 
  -4  -6  13   22.30    4.00 
  -4  -6  13   21.80    3.70 
   4  -6 -13   17.10    4.50 
  -2  -6  13   24.30    4.10 
  -2  -6  13   22.80    3.70 
   2  -6 -13   21.90    5.10 
   0  -6 -13   14.10    4.60 
   0  -6  13   16.10    3.90 
   0  -6  13   13.60    3.40 
 -14   0  14   14.40    4.10 
 -12   0  14   24.80    5.10 
 -10   0  14   18.80    4.40 
   8   0 -14   -0.70    1.60 
  -8   0  14    4.00    3.00 
   6   0 -14   14.20    3.10 
  -6   0  14   23.80    4.60 
  -4   0  14   -0.60    2.00 
   4   0 -14   -1.30    1.80 
  -4   0  14    0.50    1.70 
   2   0 -14   -2.20    1.70 
  -2   0  14   -0.90    2.10 
  -2   0  14    0.70    1.90 
   0   0  14   28.90    4.20 
   0   0  14   23.50    4.90 
   0   0 -14   18.30    4.00 
  -2   0 -14  250.27   13.90 
   2   0  14  215.38   11.50 
   2   0  14  229.98   13.90 
  -4   0 -14  217.68   13.00 
   4   0  14  189.28   10.90 
   4   0  14  204.58   10.90 
   4   0  14  188.08   12.90 
   6   0  14   -0.70    3.00 
  -6   0 -14    2.30    3.10 
   6   0  14    4.00    2.40 
  -8   0 -14   47.60    7.10 
   8   0  14   31.70    6.40 
 -15  -1  14   12.80    4.20 
 -15   1  14   10.90    4.20 
 -13  -1  14    2.70    2.70 
 -13   1  14   -0.70    2.70 
 -11  -1  14   54.09    6.70 
 -11   1  14   45.80    6.50 
  -9  -1  14   22.00    4.50 
   9  -1 -14   14.80    3.50 
  -9   1  14   17.00    4.50 
  -7  -1  14  103.49    7.90 
   7  -1 -14   95.79    7.50 
  -7   1  14  101.89    8.30 
   5  -1 -14   36.70    5.30 
  -5  -1  14   33.40    5.20 
  -5  -1  14   32.80    4.00 
  -5   1  14   40.90    5.70 
  -3  -1  14    3.20    1.90 
  -3  -1  14    3.00    2.40 
   3  -1 -14    3.20    2.30 
  -3   1  14    1.60    2.40 
   3   1 -14    4.40    2.00 
  -1  -1  14    6.00    2.40 
  -1  -1  14    5.40    3.00 
   1  -1 -14    4.80    2.60 
  -1   1  14    6.70    3.30 
   1   1 -14    6.60    2.40 
  -1  -1 -14   27.00    4.90 
   1  -1  14   35.70    4.50 
   1  -1  14   32.50    5.30 
  -1   1 -14   36.70    5.10 
   1   1  14   29.00    5.00 
   1   1  14   25.90    4.00 
  -3  -1 -14  196.78   13.30 
   3  -1  14  206.28   11.40 
   3  -1  14  243.28   14.30 
   3  -1  14  227.28   11.80 
   3   1  14  227.18   11.60 
   3   1  14  235.58   13.90 
  -3   1 -14  216.78   13.10 
   5  -1  14   55.49    7.70 
  -5  -1 -14   58.19    7.30 
   5  -1  14   38.10    5.30 
   5  -1  14   35.10    5.30 
  -5   1 -14   53.49    6.70 
   5   1  14   37.00    6.10 
   5   1  14   45.00    5.60 
   5   1  14   52.59    6.00 
   7  -1  14   14.60    5.00 
  -7  -1 -14   14.40    4.70 
   7   1  14    6.80    3.00 
   7   1  14   10.40    4.20 
 -14  -2  14    4.80    2.90 
 -14   2  14    7.00    3.70 
 -12  -2  14    5.70    3.20 
 -12   2  14    6.10    3.30 
 -10  -2  14   11.80    3.70 
  10  -2 -14    8.40    3.50 
 -10   2  14   13.10    3.90 
  -8  -2  14   83.79    7.10 
   8  -2 -14   77.69    7.40 
  -8  -2  14   75.89    5.50 
  -8   2  14   77.89    8.90 
  -6  -2  14   84.19    7.10 
  -6  -2  14   83.19    6.00 
   6  -2 -14   94.39    7.70 
  -6   2  14   83.19    7.80 
  -4  -2  14   15.40    3.10 
  -4  -2  14   12.70    3.50 
   4  -2 -14   11.30    3.70 
  -4   2  14   13.10    3.70 
   2  -2 -14   50.99    6.20 
  -2  -2  14   50.19    6.40 
  -2  -2  14   48.90    5.30 
  -2   2  14   43.20    6.20 
   0  -2  14  198.38   10.80 
   0  -2  14  210.28   12.80 
   0   2  14  216.88   13.00 
   2  -2  14   15.30    3.40 
   2  -2  14   12.90    3.90 
   2  -2  14   11.00    3.00 
  -2  -2 -14   17.20    4.30 
   2   2  14   12.50    3.80 
  -4  -2 -14    7.20    3.60 
   4  -2  14    4.50    3.60 
   4  -2  14    2.20    2.40 
   4  -2  14    9.50    3.30 
   4   2  14    4.00    2.90 
   6  -2  14   34.80    6.10 
  -6  -2 -14   29.90    5.70 
   6   2  14   23.60    4.10 
   6   2  14   28.00    5.60 
  -8  -2 -14    2.10    3.60 
   8  -2  14    4.50    4.00 
   8   2  14    0.60    1.90 
 -13  -3  14   11.20    3.50 
 -13   3  14    5.40    3.60 
 -11  -3  14   -0.30    2.30 
  11  -3 -14   -1.60    2.50 
 -11   3  14    0.50    2.90 
  -9  -3  14    1.70    2.40 
   9  -3 -14    1.90    2.90 
  -9  -3  14    1.40    1.70 
  -9   3  14    0.20    2.70 
  -7  -3  14   30.00    4.00 
  -7  -3  14   41.00    5.40 
   7  -3 -14   34.10    5.40 
  -7   3  14   44.20    6.40 
   5  -3 -14    3.80    2.70 
  -5  -3  14    1.50    1.90 
  -5  -3  14    7.30    3.10 
  -5   3  14    2.10    2.80 
  -3  -3  14    5.90    2.90 
   3  -3 -14    1.60    2.90 
  -3  -3  14    2.70    2.10 
  -3   3  14    8.50    3.70 
   1  -3 -14   25.50    4.70 
  -1  -3  14   29.20    4.40 
  -1  -3  14   22.80    3.90 
  -1  -3  14   35.70    5.50 
  -1   3  14   32.50    5.60 
  -1  -3 -14    7.10    3.30 
   1  -3  14    4.60    3.30 
   1  -3  14    2.80    2.40 
   1  -3  14    8.80    2.80 
   1   3  14    7.60    3.10 
   3  -3  14    6.10    2.90 
   3  -3  14   11.40    4.00 
  -3  -3 -14    5.00    3.30 
   3   3  14    7.40    3.30 
  -5  -3 -14   61.29    7.60 
   5  -3  14   71.29    8.70 
   5   3  14   56.79    6.00 
   7  -3  14    4.10    4.00 
  -7  -3 -14    4.50    4.20 
   7   3  14    5.60    2.50 
  12  -4 -14   -1.00    3.30 
 -12  -4  14   -0.20    2.10 
 -12   4  14   -0.10    2.70 
 -10  -4  14   28.60    4.50 
  10  -4 -14   23.70    5.20 
 -10   4  14   35.30    6.60 
  -8  -4  14   10.90    3.30 
   8  -4 -14    7.80    3.70 
  -8   4  14   12.20    4.10 
   6  -4 -14   44.50    6.30 
  -6  -4  14   53.49    5.40 
  -6  -4  14   43.50    5.60 
  -6   4  14   44.30    6.80 
   4  -4 -14   21.90    4.80 
  -4  -4  14   28.20    4.60 
  -4  -4  14   29.90    4.10 
  -4   4  14   30.30    5.60 
   2  -4 -14    6.90    3.60 
  -2  -4  14   10.80    3.60 
  -2  -4  14   14.40    3.20 
  -2  -4  14    8.30    2.90 
  -2   4  14   11.20    3.70 
   0  -4  14   32.40    4.70 
   0  -4  14   25.30    5.10 
   0  -4  14   31.60    4.70 
   0  -4 -14   24.30    5.00 
   2  -4  14    4.60    2.70 
  -2  -4 -14    3.10    3.00 
   2  -4  14    6.30    3.60 
  -4  -4 -14    0.50    3.30 
   4  -4  14    7.10    3.80 
   9  -5 -14    2.70    3.60 
  -9  -5  14    2.80    2.40 
   7  -5 -14    5.70    3.50 
  -7  -5  14   15.70    3.40 
  -5  -5  14   13.60    3.20 
   5  -5 -14   14.50    4.60 
  -5  -5  14   18.20    3.60 
  -5  -5  14   14.40    3.20 
  -3  -5  14    6.00    3.10 
  -3  -5  14    7.30    2.70 
   3  -5 -14   -0.40    2.60 
  -3  -5  14    6.10    2.70 
  -1  -5  14    5.90    2.70 
   1  -5 -14   15.50    4.80 
  -1  -5  14   15.40    3.90 
  -1  -5 -14    1.70    2.90 
   1  -5  14    0.90    2.40 
   1  -5  14    7.70    3.80 
   3  -5  14   42.90    6.70 
  -3  -5 -14   36.40    6.30 
 -14   0  15   59.39    7.90 
 -12   0  15    2.80    3.10 
 -10   0  15    8.30    3.80 
  -8   0  15    2.10    2.70 
  -6   0  15   -1.90    2.10 
   4   0 -15   11.70    3.10 
  -4   0  15   10.30    3.50 
  -2   0  15   -0.60    1.90 
   2   0 -15   -0.20    1.90 
  -2   0  15   -3.10    2.10 
   0   0  15    2.50    2.20 
   0   0  15    1.80    2.70 
   0   0 -15    1.40    2.40 
   2   0  15   -0.30    2.10 
  -2   0 -15    0.50    2.90 
   2   0  15    1.90    2.80 
   4   0  15    1.00    3.20 
  -4   0 -15    6.30    3.60 
   4   0  15    6.90    2.70 
  -6   0 -15    1.10    3.20 
   6   0  15    1.30    3.40 
 -13  -1  15   23.30    4.80 
 -13   1  15   29.60    5.80 
 -11  -1  15   17.70    4.50 
 -11   1  15   16.90    4.50 
  -9  -1  15   36.30    5.60 
  -9   1  15   43.70    6.50 
   7  -1 -15   47.30    6.00 
  -7  -1  15   45.70    6.20 
  -7   1  15   42.00    6.40 
   5  -1 -15   12.30    3.40 
  -5  -1  15   10.30    3.40 
  -5  -1  15   10.40    2.90 
  -5   1  15   10.00    4.00 
  -3  -1  15   83.09    6.40 
   3  -1 -15   76.69    7.20 
  -3  -1  15   91.69    7.80 
  -3   1  15   92.49    8.00 
  -1  -1  15   25.70    4.90 
  -1  -1  15   21.30    3.70 
   1  -1 -15   23.70    4.50 
  -1   1  15   20.10    4.40 
   1  -1  15   58.09    6.20 
  -1  -1 -15   55.59    6.80 
   1  -1  15   59.09    7.10 
   1   1  15   63.59    6.60 
   1   1  15   53.79    7.00 
  -3  -1 -15   32.50    5.80 
   3  -1  15   44.30    6.60 
   3  -1  15   42.30    5.80 
   3   1  15   43.60    6.60 
   5  -1  15    0.90    3.70 
  -5  -1 -15    0.60    3.20 
   5   1  15    2.10    3.40 
   5   1  15    0.00    2.20 
  -7  -1 -15   11.70    4.70 
   7  -1  15   11.30    4.80 
   7   1  15    7.30    4.20 
 -12  -2  15    7.70    3.60 
 -12   2  15    9.10    4.10 
  10  -2 -15   21.70    4.50 
 -10  -2  15   38.80    5.60 
 -10   2  15   27.90    5.40 
  -8  -2  15   36.60    5.60 
   8  -2 -15   23.30    4.60 
  -8   2  15   30.40    5.80 
   6  -2 -15   -1.60    2.50 
  -6  -2  15    6.80    3.30 
  -6  -2  15    3.30    2.10 
  -6   2  15    0.40    2.40 
  -4  -2  15   58.69    7.00 
  -4  -2  15   45.90    5.20 
   4  -2 -15   57.89    7.20 
  -4   2  15   52.29    7.20 
  -2  -2  15   95.09    7.00 
  -2  -2  15   93.59    8.30 
   2  -2 -15   94.39    8.10 
  -2   2  15   98.59    8.50 
   0  -2  15    2.60    2.70 
   0  -2 -15   -1.30    2.40 
   0  -2  15   -3.00    1.60 
   0   2  15    2.80    2.60 
   2  -2  15    1.00    2.90 
  -2  -2 -15   -3.60    2.60 
   2  -2  15    0.00    2.10 
   2   2  15    4.50    3.10 
  -4  -2 -15    4.20    3.30 
   4  -2  15    4.70    3.40 
   4  -2  15    5.40    3.80 
   4   2  15    4.70    3.50 
  -6  -2 -15    8.80    4.30 
   6  -2  15    9.50    4.70 
   6   2  15   16.50    3.70 
  11  -3 -15    1.80    3.00 
 -11  -3  15   -0.50    2.60 
 -11   3  15    2.10    3.30 
  -9  -3  15    8.50    3.30 
   9  -3 -15    9.50    3.80 
  -9   3  15   11.30    4.10 
  -7  -3  15    2.60    1.90 
  -7  -3  15    1.10    2.50 
   7  -3 -15    4.40    3.30 
  -7   3  15    0.60    2.90 
  -5  -3  15    2.10    2.80 
  -5  -3  15    6.50    2.60 
   5  -3 -15    0.60    2.70 
  -5   3  15    3.50    3.20 
  -3  -3  15    2.30    2.80 
   3  -3 -15   -0.10    2.70 
  -3  -3  15   -1.80    1.70 
  -3   3  15    1.40    2.70 
  -1  -3  15    7.10    3.30 
  -1  -3  15    6.60    2.70 
   1  -3 -15    4.20    3.10 
  -1  -3  15    6.70    2.60 
  -1   3  15    5.20    3.50 
  -1  -3 -15   -0.40    2.90 
   1  -3  15    6.20    3.60 
   1  -3  15    2.50    2.40 
   1   3  15    1.10    2.90 
   3  -3  15    5.40    3.50 
  -3  -3 -15    2.50    3.30 
   5  -3  15   11.10    4.90 
  -5  -3 -15    3.80    3.90 
   5   3  15   10.70    3.10 
  10  -4 -15    5.80    4.00 
 -10  -4  15   13.60    3.40 
 -10   4  15   11.70    4.60 
   8  -4 -15   -1.40    3.00 
  -8  -4  15   -0.90    2.10 
  -8   4  15   -0.70    2.70 
  -6  -4  15    6.50    3.10 
  -6  -4  15    3.70    2.30 
   6  -4 -15    2.50    3.10 
  -6   4  15    2.70    2.80 
   4  -4 -15   10.80    3.80 
  -4  -4  15   10.60    3.00 
  -4  -4  15   10.40    3.60 
  -4  -4  15   11.20    3.10 
  -4   4  15   15.10    4.40 
  -2  -4  15   15.00    3.70 
  -2  -4  15    8.30    3.50 
   2  -4 -15    6.20    3.70 
   0  -4 -15    0.50    2.80 
   0  -4  15   13.90    3.60 
   0  -4  15    5.40    3.30 
   2  -4  15    9.40    4.10 
  -2  -4 -15    3.70    3.30 
  -7  -5  15   27.70    4.60 
  -5  -5  15   12.50    3.30 
  -5  -5  15   20.90    4.30 
   5  -5 -15   24.50    5.50 
  -3  -5  15   19.10    3.60 
  -3  -5  15   31.20    5.10 
   3  -5 -15   19.60    5.20 
   1  -5 -15   -3.30    2.80 
  -1  -5  15   -0.30    2.70 
 -12   0  16   11.50    4.30 
 -10   0  16    3.30    3.40 
  -8   0  16   58.69    7.60 
  -6   0  16   -0.40    2.60 
  -4   0  16   13.10    3.90 
  -2   0  16   18.20    4.40 
  -2   0  16   13.40    3.50 
   0   0 -16    1.80    3.10 
   0   0  16    4.40    3.20 
   2   0  16    5.10    4.00 
  -2   0 -16   11.50    4.40 
   4   0  16    1.20    3.20 
 -13  -1  16   -1.90    2.70 
 -13   1  16    3.50    3.20 
 -11  -1  16    3.40    3.20 
 -11   1  16    2.10    3.30 
  -9  -1  16   75.99    8.60 
  -9   1  16   72.19    8.70 
  -7  -1  16  114.39    9.30 
  -7   1  16  111.49    9.40 
  -5  -1  16   25.50    4.10 
  -5  -1  16   25.20    4.90 
   5  -1 -16   14.90    4.00 
  -5   1  16   17.00    4.70 
  -3  -1  16   11.20    3.70 
  -3  -1  16   10.90    3.10 
   3  -1 -16   11.10    3.60 
  -3   1  16    9.00    3.60 
  -1  -1  16   50.99    5.80 
  -1  -1  16   57.99    7.40 
   1  -1 -16   47.90    6.20 
  -1   1  16   64.19    8.20 
  -1  -1 -16   14.30    4.20 
   1  -1  16   22.90    5.30 
   1   1  16   20.60    5.20 
  -3  -1 -16   47.40    6.70 
   3  -1  16   30.10    5.90 
   3   1  16   45.70    7.00 
  -5  -1 -16    9.90    4.40 
   5  -1  16   20.10    5.50 
   5   1  16   15.80    4.90 
 -12  -2  16    2.20    3.10 
 -12   2  16    5.60    3.80 
 -10  -2  16    6.10    3.30 
 -10   2  16   11.30    4.60 
   8  -2 -16    1.30    2.80 
  -8  -2  16   -2.10    2.50 
  -8   2  16    0.90    2.90 
   6  -2 -16   -0.30    2.70 
  -6  -2  16    1.80    2.70 
  -6  -2  16   -1.10    1.70 
  -6   2  16   -2.60    2.20 
   4  -2 -16   -1.30    2.20 
  -4  -2  16    1.50    2.80 
  -4  -2  16    0.70    2.00 
  -4   2  16   -0.70    2.70 
  -2  -2  16   12.00    3.30 
  -2  -2  16   13.10    4.30 
   2  -2 -16   12.90    3.80 
  -2   2  16   13.40    4.40 
   0  -2  16    5.50    3.80 
   0  -2 -16    4.20    3.10 
   0   2  16   -1.10    2.80 
   2  -2  16   13.10    4.60 
  -2  -2 -16    9.50    3.90 
   2   2  16   11.30    4.00 
   4  -2  16   45.70    7.80 
  -4  -2 -16   30.40    5.80 
   4   2  16   23.90    5.60 
 -11  -3  16   16.10    4.40 
 -11   3  16   19.50    5.00 
   9  -3 -16    0.70    3.10 
  -9  -3  16    3.60    2.90 
  -9   3  16    1.80    3.20 
   7  -3 -16   -4.50    2.50 
  -7  -3  16    1.60    1.80 
  -7  -3  16    2.60    2.60 
  -7   3  16    0.50    3.00 
  -5  -3  16    1.80    1.90 
   5  -3 -16    2.80    2.80 
  -5  -3  16    2.50    2.80 
  -5   3  16    1.40    2.90 
  -3  -3  16    0.50    2.70 
   3  -3 -16    2.60    3.20 
  -3   3  16   -4.50    2.40 
  -1  -3  16    6.00    3.50 
   1  -3 -16    5.50    3.00 
  -1  -3  16    5.60    3.20 
  -1   3  16    5.70    3.60 
  -1  -3 -16    3.20    3.20 
   1  -3  16    0.10    3.20 
   1   3  16    3.60    3.20 
  -3  -3 -16    6.90    3.70 
   3  -3  16    5.40    4.00 
  -8  -4  16    1.00    2.80 
   8  -4 -16   -0.30    3.10 
  -8   4  16    4.30    3.70 
  -6  -4  16   26.10    4.20 
   6  -4 -16   20.00    4.90 
  -6  -4  16   29.90    5.10 
  -6   4  16   23.50    5.60 
   4  -4 -16    9.00    3.70 
  -4  -4  16    7.40    2.80 
  -4  -4  16    7.30    3.40 
   2  -4 -16   -4.00    2.80 
  -2  -4  16    6.10    3.30 
   0  -4 -16    0.10    2.80 
   0  -4  16    1.30    3.10 
 -10   0  17    3.20    3.40 
  -8   0  17   52.59    7.50 
  -6   0  17   -0.20    3.10 
  -4   0  17    8.90    4.00 
  -2   0  17   14.10    4.30 
   0   0  17   10.00    4.30 
   2   0  17   21.60    5.70 
 -11  -1  17    5.80    3.80 
 -11   1  17    4.90    3.50 
  -9  -1  17   45.10    7.00 
  -9   1  17   42.90    7.20 
  -7  -1  17    8.90    4.10 
  -7   1  17   22.00    5.50 
  -5  -1  17    2.10    3.20 
  -5   1  17    5.60    3.90 
  -3  -1  17   51.39    7.60 
  -3   1  17   41.30    6.60 
   1  -1 -17   36.60    5.70 
  -1  -1  17   48.60    7.30 
  -1   1  17   62.99    8.00 
   1  -1  17   40.90    6.80 
   1   1  17   37.90    6.80 
   3  -1  17   17.40    5.20 
  -3  -1 -17   12.20    4.70 
   3   1  17   12.80    4.70 
 -10  -2  17   -2.30    2.80 
 -10   2  17   -0.40    3.20 
  -8  -2  17    8.40    3.80 
  -8   2  17   14.10    4.80 
  -6  -2  17    5.30    3.30 
  -6  -2  17    1.30    2.20 
  -6   2  17    3.50    3.50 
   4  -2 -17   23.90    5.10 
  -4  -2  17   20.60    5.00 
  -4   2  17   26.00    5.80 
   2  -2 -17    2.70    3.00 
  -2  -2  17    2.10    3.40 
  -2   2  17    0.80    3.30 
   0  -2 -17    3.40    3.20 
   0  -2  17   15.20    5.00 
   0   2  17   17.30    5.00 
   2  -2  17   56.89    8.00 
   2   2  17   55.29    8.10 
   7  -3 -17    1.20    3.40 
  -7  -3  17    2.80    2.90 
  -7   3  17   -0.90    3.00 
   5  -3 -17    8.50    3.60 
  -5  -3  17    8.40    3.70 
  -5   3  17    8.40    4.20 
   3  -3 -17    1.20    3.00 
  -3  -3  17   -3.10    2.30 
  -3   3  17   -0.50    3.10 
   1  -3 -17   11.30    4.10 
  -1  -3  17   15.00    4.60 
  -1   3  17   11.30    4.70 
  -8   0  18    5.50    3.90 
  -6   0  18    6.20    4.00 
  -4   0  18   20.30    5.20 
  -2   0  18    4.00    3.50 
   0   0  18   -3.50    2.90 
  -7  -1  18    1.30    3.20 
  -7   1  18    7.10    4.30 
  -5  -1  18   18.80    5.40 
  -5   1  18    9.90    4.20 
  -3  -1  18   37.90    6.90 
  -3   1  18   42.30    7.20 
  -1  -1  18    2.90    3.70 
  -1   1  18   -2.60    3.10 
  -6  -2  18    8.10    3.90 
  -6   2  18    5.60    3.80 
  -4  -2  18   12.10    4.40 
  -4   2  18    3.30    3.50 
  -2  -2  18   20.80    5.20 
  -2   2  18   18.30    5.80 
;
_shelx_hkl_checksum              61164

####################################################################### 
# 
# This file contains crystal structure data downloaded from the 
# Cambridge Structural Database (CSD) hosted by the Cambridge 
# Crystallographic Data Centre (CCDC).
# 
# Full information about CCDC data access policies and citation 
# guidelines are available at http://www.ccdc.cam.ac.uk/access/V1 
# 
# Audit and citation data items may have been added by the CCDC. 
# Please retain this information to preserve the provenance of 
# this file and to allow appropriate attribution of the data. 
# 
#######################################################################

data_7
_database_code_depnum_ccdc_archive 'CCDC 1050081'
_audit_update_record             
;
2015-02-17 deposited with the CCDC.
2015-03-26 downloaded from the CCDC.
;

_audit_creation_method           SHELXL-97
_chemical_name_systematic        
; 
 ? 
;
_chemical_name_common            ?
_chemical_melting_point          ?
_chemical_formula_moiety         ?
_chemical_formula_sum            'C34 H16 O2'
_chemical_formula_weight         456.47

loop_
_atom_type_symbol
_atom_type_description
_atom_type_scat_dispersion_real
_atom_type_scat_dispersion_imag
_atom_type_scat_source
C C 0.0033 0.0016 'International Tables Vol C Tables 4.2.6.8 and 6.1.1.4'
H H 0.0000 0.0000 'International Tables Vol C Tables 4.2.6.8 and 6.1.1.4'
O O 0.0106 0.0060 'International Tables Vol C Tables 4.2.6.8 and 6.1.1.4'

_symmetry_cell_setting           Orthorhombic
_symmetry_space_group_name_H-M   Pbcn

loop_
_symmetry_equiv_pos_as_xyz
'x, y, z'
'-x+1/2, -y+1/2, z+1/2'
'-x, y, -z+1/2'
'x+1/2, -y+1/2, -z'
'-x, -y, -z'
'x-1/2, y-1/2, -z-1/2'
'x, -y, z-1/2'
'-x-1/2, y-1/2, z'

_cell_length_a                   18.9562(15)
_cell_length_b                   15.4930(15)
_cell_length_c                   14.8168(14)
_cell_angle_alpha                90.00
_cell_angle_beta                 90.00
_cell_angle_gamma                90.00
_cell_volume                     4351.5(7)
_cell_formula_units_Z            8
_cell_measurement_temperature    296(2)
_cell_measurement_reflns_used    6178
_cell_measurement_theta_min      2.18
_cell_measurement_theta_max      25.28

_exptl_crystal_description       parallelepiped
_exptl_crystal_colour            black
_exptl_crystal_size_max          0.20
_exptl_crystal_size_mid          0.06
_exptl_crystal_size_min          0.04
_exptl_crystal_density_meas      ?
_exptl_crystal_density_diffrn    1.394
_exptl_crystal_density_method    'not measured'
_exptl_crystal_F_000             1888
_exptl_absorpt_coefficient_mu    0.086
_exptl_absorpt_correction_type   multi-scan
_exptl_absorpt_correction_T_min  0.9831
_exptl_absorpt_correction_T_max  0.9966
_exptl_absorpt_process_details   'SADABS (Sheldrick, V2.10)'

_exptl_special_details           
; 
'Blessing, Acta Cryst. (1995) A51, 33-38'   
;

_diffrn_ambient_temperature      296(2)
_diffrn_radiation_wavelength     0.71073
_diffrn_radiation_type           MoK\a
_diffrn_radiation_source         'fine-focus sealed tube'
_diffrn_radiation_monochromator  graphite
_diffrn_measurement_device_type  'Bruker APEX-II CCD'
_diffrn_measurement_method       '\f and \w scans'
_diffrn_detector_area_resol_mean ?
_diffrn_standards_number         0
_diffrn_standards_interval_count ?
_diffrn_standards_interval_time  ?
_diffrn_standards_decay_%        ?
_diffrn_reflns_number            101569
_diffrn_reflns_av_R_equivalents  0.1519
_diffrn_reflns_av_sigmaI/netI    0.0556
_diffrn_reflns_limit_h_min       -22
_diffrn_reflns_limit_h_max       22
_diffrn_reflns_limit_k_min       -18
_diffrn_reflns_limit_k_max       18
_diffrn_reflns_limit_l_min       -17
_diffrn_reflns_limit_l_max       17
_diffrn_reflns_theta_min         2.15
_diffrn_reflns_theta_max         25.00
_reflns_number_total             3842
_reflns_number_gt                2051
_reflns_threshold_expression     >2sigma(I)

_computing_data_collection       'Bruker APEX2'
_computing_cell_refinement       'Bruker SAINT'
_computing_data_reduction        'Bruker SAINT'
_computing_structure_solution    'SHELXS-97 (Sheldrick, 1990)'
_computing_structure_refinement  'SHELXL-97 (Sheldrick, 1997)'
_computing_molecular_graphics    'Bruker SHELXTL'
_computing_publication_material  'Bruker SHELXTL'

_refine_special_details          
; 
 Refinement of F^2^ against ALL reflections.  The weighted R-factor wR and 
 goodness of fit S are based on F^2^, conventional R-factors R are based 
 on F, with F set to zero for negative F^2^. The threshold expression of 
 F^2^ > 2sigma(F^2^) is used only for calculating R-factors(gt) etc. and is 
 not relevant to the choice of reflections for refinement.  R-factors based 
 on F^2^ are statistically about twice as large as those based on F, and R- 
 factors based on ALL data will be even larger. 
;

_refine_ls_structure_factor_coef Fsqd
_refine_ls_matrix_type           full
_refine_ls_weighting_scheme      calc
_refine_ls_weighting_details     
'calc w=1/[\s^2^(Fo^2^)+(0.1185P)^2^+0.0000P] where P=(Fo^2^+2Fc^2^)/3'
_atom_sites_solution_primary     direct
_atom_sites_solution_secondary   difmap
_atom_sites_solution_hydrogens   geom
_refine_ls_hydrogen_treatment    constr
_refine_ls_extinction_method     SHELXL
_refine_ls_extinction_coef       0.0014(4)
_refine_ls_extinction_expression Fc^*^=kFc[1+0.001xFc^2^\l^3^/sin(2\q)]^-1/4^
_refine_ls_number_reflns         3842
_refine_ls_number_parameters     326
_refine_ls_number_restraints     0
_refine_ls_R_factor_all          0.1353
_refine_ls_R_factor_gt           0.0651
_refine_ls_wR_factor_ref         0.1900
_refine_ls_wR_factor_gt          0.1611
_refine_ls_goodness_of_fit_ref   0.946
_refine_ls_restrained_S_all      0.946
_refine_ls_shift/su_max          0.000
_refine_ls_shift/su_mean         0.000

loop_
_atom_site_label
_atom_site_type_symbol
_atom_site_fract_x
_atom_site_fract_y
_atom_site_fract_z
_atom_site_U_iso_or_equiv
_atom_site_adp_type
_atom_site_occupancy
_atom_site_symmetry_multiplicity
_atom_site_calc_flag
_atom_site_refinement_flags
_atom_site_disorder_assembly
_atom_site_disorder_group
O1A O 1.09129(13) 0.22864(15) 0.58210(17) 0.0817(8) Uani 1 1 d . . .
C2A C 1.10084(16) 0.3051(2) 0.5712(2) 0.0559(8) Uani 1 1 d . . .
C3A C 1.16575(14) 0.34567(19) 0.53219(19) 0.0527(8) Uani 1 1 d . . .
C4A C 1.22596(17) 0.3074(2) 0.4973(2) 0.0715(10) Uani 1 1 d . . .
H4A H 1.2312 0.2477 0.4972 0.086 Uiso 1 1 calc R . .
C5A C 1.27784(17) 0.3604(3) 0.4628(2) 0.0785(11) Uani 1 1 d . . .
H5A H 1.3186 0.3362 0.4387 0.094 Uiso 1 1 calc R . .
C6A C 1.27010(16) 0.4481(3) 0.4635(2) 0.0740(10) Uani 1 1 d . . .
H6A H 1.3058 0.4824 0.4397 0.089 Uiso 1 1 calc R . .
C7A C 1.20986(13) 0.4877(2) 0.49926(19) 0.0569(8) Uani 1 1 d . . .
H7A H 1.2050 0.5474 0.4999 0.068 Uiso 1 1 calc R . .
C8A C 1.15810(14) 0.4344(2) 0.53345(17) 0.0483(7) Uani 1 1 d . . .
C9A C 1.08774(13) 0.45391(17) 0.57265(17) 0.0432(7) Uani 1 1 d . . .
C10A C 1.05738(13) 0.53376(17) 0.58980(17) 0.0429(7) Uani 1 1 d . . .
H10A H 1.0815 0.5840 0.5747 0.051 Uiso 1 1 calc R . .
C11A C 0.99086(13) 0.53905(16) 0.62958(15) 0.0372(7) Uani 1 1 d . . .
C12A C 0.95385(13) 0.46131(16) 0.65083(16) 0.0402(7) Uani 1 1 d . . .
C13A C 0.88580(13) 0.46426(17) 0.69286(17) 0.0434(7) Uani 1 1 d . . .
C14A C 0.85113(16) 0.38761(19) 0.7087(2) 0.0555(8) Uani 1 1 d . . .
H14A H 0.8064 0.3890 0.7345 0.067 Uiso 1 1 calc R . .
C15A C 0.88088(17) 0.3087(2) 0.6873(2) 0.0654(9) Uani 1 1 d . . .
H15A H 0.8557 0.2583 0.6985 0.079 Uiso 1 1 calc R . .
C16A C 0.94646(17) 0.30370(19) 0.6501(2) 0.0602(9) Uani 1 1 d . . .
H16A H 0.9660 0.2500 0.6373 0.072 Uiso 1 1 calc R . .
C17A C 0.98494(14) 0.37922(17) 0.63093(17) 0.0448(7) Uani 1 1 d . . .
C18A C 1.05341(14) 0.37868(17) 0.59284(18) 0.0465(7) Uani 1 1 d . . .
O1B O 0.82436(11) 0.90427(14) 0.73705(19) 0.0885(8) Uani 1 1 d . . .
C2B C 0.87767(16) 0.87430(19) 0.7035(2) 0.0591(9) Uani 1 1 d . . .
C3B C 0.93674(15) 0.92514(19) 0.6631(2) 0.0537(8) Uani 1 1 d . . .
C4B C 0.94727(18) 1.0122(2) 0.6592(2) 0.0676(10) Uani 1 1 d . . .
H4B H 0.9132 1.0504 0.6801 0.081 Uiso 1 1 calc R . .
C5B C 1.0101(2) 1.0422(2) 0.6231(2) 0.0749(10) Uani 1 1 d . . .
H5B H 1.0183 1.1013 0.6197 0.090 Uiso 1 1 calc R . .
C6B C 1.0605(2) 0.9854(2) 0.5924(2) 0.0730(10) Uani 1 1 d . . .
H6B H 1.1025 1.0069 0.5690 0.088 Uiso 1 1 calc R . .
C7B C 1.04996(16) 0.8968(2) 0.5955(2) 0.0607(9) Uani 1 1 d . . .
H7B H 1.0841 0.8588 0.5742 0.073 Uiso 1 1 calc R . .
C8B C 0.98742(15) 0.86699(18) 0.63101(18) 0.0496(8) Uani 1 1 d . . .
C9B C 0.96121(14) 0.77829(17) 0.64784(17) 0.0432(7) Uani 1 1 d . . .
C10B C 0.99166(14) 0.69945(17) 0.62631(17) 0.0435(7) Uani 1 1 d . . .
H10B H 1.0346 0.6980 0.5960 0.052 Uiso 1 1 calc R . .
C11B C 0.95865(13) 0.62303(16) 0.64954(16) 0.0381(7) Uani 1 1 d . . .
C12B C 0.89183(12) 0.62585(17) 0.69545(17) 0.0390(7) Uani 1 1 d . . .
C13B C 0.85611(13) 0.54808(17) 0.71856(17) 0.0420(7) Uani 1 1 d . . .
C14B C 0.79247(14) 0.5546(2) 0.76627(18) 0.0521(8) Uani 1 1 d . . .
H14B H 0.7683 0.5044 0.7816 0.063 Uiso 1 1 calc R . .
C15B C 0.76452(14) 0.6340(2) 0.7912(2) 0.0580(9) Uani 1 1 d . . .
H15B H 0.7227 0.6359 0.8240 0.070 Uiso 1 1 calc R . .
C16B C 0.79726(14) 0.7087(2) 0.7684(2) 0.0563(8) Uani 1 1 d . . .
H16B H 0.7776 0.7613 0.7850 0.068 Uiso 1 1 calc R . .
C17B C 0.86149(13) 0.70669(17) 0.71921(18) 0.0444(7) Uani 1 1 d . . .
C18B C 0.89709(13) 0.78238(17) 0.69263(19) 0.0457(7) Uani 1 1 d . . .

loop_
_atom_site_aniso_label
_atom_site_aniso_U_11
_atom_site_aniso_U_22
_atom_site_aniso_U_33
_atom_site_aniso_U_23
_atom_site_aniso_U_13
_atom_site_aniso_U_12
O1A 0.0838(17) 0.0486(15) 0.113(2) -0.0036(14) 0.0063(14) 0.0110(12)
C2A 0.063(2) 0.046(2) 0.058(2) -0.0048(15) -0.0086(15) 0.0064(16)
C3A 0.0492(17) 0.056(2) 0.0533(19) -0.0063(15) -0.0064(14) 0.0138(15)
C4A 0.067(2) 0.076(2) 0.071(2) -0.0133(19) -0.0049(19) 0.021(2)
C5A 0.053(2) 0.102(3) 0.080(3) -0.016(2) 0.0014(18) 0.021(2)
C6A 0.0484(19) 0.103(3) 0.070(2) -0.011(2) 0.0093(17) 0.0048(19)
C7A 0.0394(16) 0.071(2) 0.0604(19) -0.0063(16) -0.0013(15) 0.0057(15)
C8A 0.0408(16) 0.058(2) 0.0462(17) -0.0056(14) -0.0047(13) 0.0055(14)
C9A 0.0371(15) 0.0478(18) 0.0446(16) -0.0032(13) -0.0066(12) 0.0030(14)
C10A 0.0375(15) 0.0429(17) 0.0483(16) 0.0007(13) -0.0032(13) -0.0022(12)
C11A 0.0335(15) 0.0420(17) 0.0360(14) -0.0014(12) -0.0057(11) -0.0018(12)
C12A 0.0379(15) 0.0439(18) 0.0388(15) 0.0003(12) -0.0064(12) -0.0050(12)
C13A 0.0357(15) 0.0466(19) 0.0480(16) -0.0009(13) -0.0083(13) -0.0070(12)
C14A 0.0454(17) 0.051(2) 0.070(2) -0.0033(16) 0.0018(14) -0.0132(15)
C15A 0.061(2) 0.049(2) 0.087(2) -0.0008(17) 0.0036(18) -0.0191(16)
C16A 0.063(2) 0.0402(19) 0.078(2) -0.0059(15) 0.0017(17) -0.0087(15)
C17A 0.0465(17) 0.0387(17) 0.0492(17) -0.0008(13) -0.0063(13) -0.0043(13)
C18A 0.0467(17) 0.0441(18) 0.0486(17) -0.0019(13) -0.0056(14) 0.0038(14)
O1B 0.0372(12) 0.0603(15) 0.168(3) -0.0168(14) 0.0005(14) 0.0146(10)
C2B 0.0423(18) 0.051(2) 0.084(2) -0.0018(17) -0.0181(16) 0.0105(15)
C3B 0.0481(18) 0.0402(19) 0.073(2) 0.0033(15) -0.0174(15) 0.0042(15)
C4B 0.067(2) 0.046(2) 0.090(3) -0.0031(17) -0.0213(19) 0.0060(17)
C5B 0.086(3) 0.044(2) 0.095(3) 0.0088(19) -0.010(2) -0.0040(19)
C6B 0.082(3) 0.056(2) 0.081(2) 0.0066(19) 0.006(2) -0.015(2)
C7B 0.060(2) 0.052(2) 0.070(2) 0.0053(16) 0.0080(17) -0.0068(15)
C8B 0.0541(18) 0.0415(17) 0.0533(18) 0.0041(14) -0.0122(14) 0.0007(14)
C9B 0.0394(16) 0.0400(17) 0.0503(17) 0.0015(13) -0.0086(13) -0.0010(13)
C10B 0.0381(15) 0.0419(17) 0.0507(17) -0.0031(13) -0.0007(12) -0.0016(13)
C11B 0.0323(14) 0.0392(16) 0.0427(16) 0.0008(12) -0.0067(11) -0.0016(12)
C12B 0.0293(14) 0.0446(17) 0.0430(15) -0.0023(13) -0.0082(12) -0.0011(12)
C13B 0.0310(14) 0.0497(18) 0.0452(16) -0.0005(13) -0.0089(12) -0.0071(12)
C14B 0.0351(16) 0.062(2) 0.0594(18) 0.0008(15) -0.0017(13) -0.0108(14)
C15B 0.0314(16) 0.066(2) 0.076(2) -0.0060(17) 0.0044(14) 0.0014(15)
C16B 0.0330(16) 0.060(2) 0.076(2) -0.0065(16) -0.0026(14) 0.0075(14)
C17B 0.0296(14) 0.0477(18) 0.0558(18) -0.0042(14) -0.0109(12) 0.0034(13)
C18B 0.0321(15) 0.0435(18) 0.0614(19) -0.0027(14) -0.0102(13) 0.0033(13)

_geom_special_details            
; 
 All esds (except the esd in the dihedral angle between two l.s. planes) 
 are estimated using the full covariance matrix.  The cell esds are taken 
 into account individually in the estimation of esds in distances, angles 
 and torsion angles; correlations between esds in cell parameters are only 
 used when they are defined by crystal symmetry.  An approximate (isotropic) 
 treatment of cell esds is used for estimating esds involving l.s. planes. 
;

loop_
_geom_bond_atom_site_label_1
_geom_bond_atom_site_label_2
_geom_bond_distance
_geom_bond_site_symmetry_2
_geom_bond_publ_flag
O1A C2A 1.209(3) . ?
C2A C18A 1.487(4) . ?
C2A C3A 1.498(4) . ?
C3A C8A 1.382(4) . ?
C3A C4A 1.386(4) . ?
C4A C5A 1.380(5) . ?
C4A H4A 0.9300 . ?
C5A C6A 1.367(5) . ?
C5A H5A 0.9300 . ?
C6A C7A 1.400(4) . ?
C6A H6A 0.9300 . ?
C7A C8A 1.379(4) . ?
C7A H7A 0.9300 . ?
C8A C9A 1.486(4) . ?
C9A C18A 1.368(4) . ?
C9A C10A 1.388(3) . ?
C10A C11A 1.394(4) . ?
C10A H10A 0.9300 . ?
C11A C12A 1.429(3) . ?
C11A C11B 1.467(3) . ?
C12A C17A 1.432(4) . ?
C12A C13A 1.433(4) . ?
C13A C14A 1.377(4) . ?
C13A C13B 1.466(4) . ?
C14A C15A 1.383(4) . ?
C14A H14A 0.9300 . ?
C15A C16A 1.362(4) . ?
C15A H15A 0.9300 . ?
C16A C17A 1.408(4) . ?
C16A H16A 0.9300 . ?
C17A C18A 1.416(4) . ?
O1B C2B 1.218(3) . ?
C2B C18B 1.480(4) . ?
C2B C3B 1.494(4) . ?
C3B C4B 1.364(4) . ?
C3B C8B 1.400(4) . ?
C4B C5B 1.385(5) . ?
C4B H4B 0.9300 . ?
C5B C6B 1.376(5) . ?
C5B H5B 0.9300 . ?
C6B C7B 1.388(4) . ?
C6B H6B 0.9300 . ?
C7B C8B 1.377(4) . ?
C7B H7B 0.9300 . ?
C8B C9B 1.482(4) . ?
C9B C18B 1.386(4) . ?
C9B C10B 1.388(3) . ?
C10B C11B 1.383(3) . ?
C10B H10B 0.9300 . ?
C11B C12B 1.438(3) . ?
C12B C17B 1.422(3) . ?
C12B C13B 1.424(3) . ?
C13B C14B 1.402(4) . ?
C14B C15B 1.389(4) . ?
C14B H14B 0.9300 . ?
C15B C16B 1.356(4) . ?
C15B H15B 0.9300 . ?
C16B C17B 1.419(4) . ?
C16B H16B 0.9300 . ?
C17B C18B 1.409(4) . ?

loop_
_geom_angle_atom_site_label_1
_geom_angle_atom_site_label_2
_geom_angle_atom_site_label_3
_geom_angle
_geom_angle_site_symmetry_1
_geom_angle_site_symmetry_3
_geom_angle_publ_flag
O1A C2A C18A 129.2(3) . . ?
O1A C2A C3A 125.9(3) . . ?
C18A C2A C3A 104.9(3) . . ?
C8A C3A C4A 121.1(3) . . ?
C8A C3A C2A 109.0(2) . . ?
C4A C3A C2A 129.8(3) . . ?
C5A C4A C3A 118.0(3) . . ?
C5A C4A H4A 121.0 . . ?
C3A C4A H4A 121.0 . . ?
C6A C5A C4A 120.8(3) . . ?
C6A C5A H5A 119.6 . . ?
C4A C5A H5A 119.6 . . ?
C5A C6A C7A 121.8(3) . . ?
C5A C6A H6A 119.1 . . ?
C7A C6A H6A 119.1 . . ?
C8A C7A C6A 117.2(3) . . ?
C8A C7A H7A 121.4 . . ?
C6A C7A H7A 121.4 . . ?
C7A C8A C3A 121.1(3) . . ?
C7A C8A C9A 131.3(3) . . ?
C3A C8A C9A 107.6(2) . . ?
C18A C9A C10A 121.5(2) . . ?
C18A C9A C8A 109.8(2) . . ?
C10A C9A C8A 128.7(3) . . ?
C9A C10A C11A 120.3(2) . . ?
C9A C10A H10A 119.8 . . ?
C11A C10A H10A 119.8 . . ?
C10A C11A C12A 119.2(2) . . ?
C10A C11A C11B 120.9(2) . . ?
C12A C11A C11B 119.9(2) . . ?
C11A C12A C17A 120.1(2) . . ?
C11A C12A C13A 120.7(2) . . ?
C17A C12A C13A 119.2(2) . . ?
C14A C13A C12A 118.4(3) . . ?
C14A C13A C13B 122.4(3) . . ?
C12A C13A C13B 119.1(2) . . ?
C13A C14A C15A 121.9(3) . . ?
C13A C14A H14A 119.0 . . ?
C15A C14A H14A 119.0 . . ?
C16A C15A C14A 121.0(3) . . ?
C16A C15A H15A 119.5 . . ?
C14A C15A H15A 119.5 . . ?
C15A C16A C17A 120.5(3) . . ?
C15A C16A H16A 119.8 . . ?
C17A C16A H16A 119.8 . . ?
C16A C17A C18A 123.4(3) . . ?
C16A C17A C12A 118.9(3) . . ?
C18A C17A C12A 117.7(2) . . ?
C9A C18A C17A 121.2(2) . . ?
C9A C18A C2A 108.6(2) . . ?
C17A C18A C2A 130.2(3) . . ?
O1B C2B C18B 128.1(3) . . ?
O1B C2B C3B 125.7(3) . . ?
C18B C2B C3B 106.1(3) . . ?
C4B C3B C8B 121.4(3) . . ?
C4B C3B C2B 130.4(3) . . ?
C8B C3B C2B 108.1(3) . . ?
C3B C4B C5B 118.3(3) . . ?
C3B C4B H4B 120.9 . . ?
C5B C4B H4B 120.9 . . ?
C6B C5B C4B 120.7(3) . . ?
C6B C5B H5B 119.7 . . ?
C4B C5B H5B 119.7 . . ?
C5B C6B C7B 121.4(3) . . ?
C5B C6B H6B 119.3 . . ?
C7B C6B H6B 119.3 . . ?
C8B C7B C6B 117.9(3) . . ?
C8B C7B H7B 121.1 . . ?
C6B C7B H7B 121.1 . . ?
C7B C8B C3B 120.3(3) . . ?
C7B C8B C9B 131.6(3) . . ?
C3B C8B C9B 108.0(3) . . ?
C18B C9B C10B 121.0(2) . . ?
C18B C9B C8B 109.4(2) . . ?
C10B C9B C8B 129.6(3) . . ?
C11B C10B C9B 120.5(3) . . ?
C11B C10B H10B 119.7 . . ?
C9B C10B H10B 119.7 . . ?
C10B C11B C12B 119.4(2) . . ?
C10B C11B C11A 121.4(2) . . ?
C12B C11B C11A 119.3(2) . . ?
C17B C12B C13B 119.5(2) . . ?
C17B C12B C11B 120.0(2) . . ?
C13B C12B C11B 120.4(2) . . ?
C14B C13B C12B 118.0(2) . . ?
C14B C13B C13A 121.7(2) . . ?
C12B C13B C13A 120.3(2) . . ?
C15B C14B C13B 121.7(3) . . ?
C15B C14B H14B 119.1 . . ?
C13B C14B H14B 119.1 . . ?
C16B C15B C14B 121.0(3) . . ?
C16B C15B H15B 119.5 . . ?
C14B C15B H15B 119.5 . . ?
C15B C16B C17B 120.1(3) . . ?
C15B C16B H16B 119.9 . . ?
C17B C16B H16B 119.9 . . ?
C18B C17B C16B 122.4(2) . . ?
C18B C17B C12B 118.0(2) . . ?
C16B C17B C12B 119.6(3) . . ?
C9B C18B C17B 121.0(2) . . ?
C9B C18B C2B 108.3(2) . . ?
C17B C18B C2B 130.6(3) . . ?

_diffrn_measured_fraction_theta_max 1.000
_diffrn_reflns_theta_full        25.00
_diffrn_measured_fraction_theta_full 1.000
_refine_diff_density_max         0.255
_refine_diff_density_min         -0.253
_refine_diff_density_rms         0.064
####################################################################### 
# 
# This file contains crystal structure data downloaded from the 
# Cambridge Structural Database (CSD) hosted by the Cambridge 
# Crystallographic Data Centre (CCDC).
# 
# Full information about CCDC data access policies and citation 
# guidelines are available at http://www.ccdc.cam.ac.uk/access/V1 
# 
# Audit and citation data items may have been added by the CCDC. 
# Please retain this information to preserve the provenance of 
# this file and to allow appropriate attribution of the data. 
# 
#######################################################################

data_M1
_database_code_depnum_ccdc_archive 'CCDC 1050082'
_audit_update_record             
;
2015-02-17 deposited with the CCDC.
2015-03-26 downloaded from the CCDC.
;

_audit_creation_method           SHELXL-2014/7
_shelx_SHELXL_version_number     2014/7
_chemical_name_systematic        ?
_chemical_name_common            ?
_chemical_melting_point          ?
_chemical_formula_moiety         ?
_chemical_formula_sum            'C59 H61 Si2'
_chemical_formula_weight         826.25

loop_
_atom_type_symbol
_atom_type_description
_atom_type_scat_dispersion_real
_atom_type_scat_dispersion_imag
_atom_type_scat_source
C C 0.0033 0.0016 'International Tables Vol C Tables 4.2.6.8 and 6.1.1.4'
H H 0.0000 0.0000 'International Tables Vol C Tables 4.2.6.8 and 6.1.1.4'
Si Si 0.0817 0.0704 'International Tables Vol C Tables 4.2.6.8 and 6.1.1.4'

_space_group_crystal_system      orthorhombic
_space_group_IT_number           61
_space_group_name_H-M_alt        'P b c a'
_space_group_name_Hall           '-P 2ac 2ab'

_shelx_space_group_comment       
; 
The symmetry employed for this shelxl refinement is uniquely defined 
by the following loop, which should always be used as a source of 
symmetry information in preference to the above space-group names. 
They are only intended as comments. 
;

loop_
_space_group_symop_operation_xyz
'x, y, z'
'-x+1/2, -y, z+1/2'
'-x, y+1/2, -z+1/2'
'x+1/2, -y+1/2, -z'
'-x, -y, -z'
'x-1/2, y, -z-1/2'
'x, -y-1/2, z-1/2'
'-x-1/2, y-1/2, z'

_cell_length_a                   34.006(2)
_cell_length_b                   7.6167(5)
_cell_length_c                   36.832(2)
_cell_angle_alpha                90
_cell_angle_beta                 90
_cell_angle_gamma                90
_cell_volume                     9540.0(10)
_cell_formula_units_Z            8
_cell_measurement_temperature    200(2)
_cell_measurement_reflns_used    5602
_cell_measurement_theta_min      2.80
_cell_measurement_theta_max      20.35

_exptl_crystal_description       platelet
_exptl_crystal_colour            black
_exptl_crystal_density_meas      ?
_exptl_crystal_density_method    ?
_exptl_crystal_density_diffrn    1.151
_exptl_crystal_F_000             3544
_exptl_transmission_factor_min   0.7133
_exptl_transmission_factor_max   0.7392
_exptl_crystal_size_max          0.300
_exptl_crystal_size_mid          0.120
_exptl_crystal_size_min          0.040
_exptl_absorpt_coefficient_mu    0.112
_shelx_estimated_absorpt_T_min   0.967
_shelx_estimated_absorpt_T_max   0.996
_exptl_absorpt_correction_type   multi-scan
_exptl_absorpt_correction_T_min  ?
_exptl_absorpt_correction_T_max  ?
_exptl_absorpt_process_details   'SADABS (Sheldrick, V2.10)'
_exptl_absorpt_special_details   'Blessing, Acta Cryst. (1995) A51, 33-38'
_diffrn_ambient_temperature      200(2)
_diffrn_radiation_wavelength     0.71073
_diffrn_radiation_type           MoK\a
_diffrn_source                   'fine-focus sealed tube'
_diffrn_measurement_device_type  'Bruker APEX-II CCD'
_diffrn_measurement_method       '\f and \w scans'
_diffrn_detector_area_resol_mean ?
_diffrn_reflns_number            144325
_diffrn_reflns_av_unetI/netI     0.0982
_diffrn_reflns_av_R_equivalents  0.2039
_diffrn_reflns_limit_h_min       -29
_diffrn_reflns_limit_h_max       40
_diffrn_reflns_limit_k_min       -9
_diffrn_reflns_limit_k_max       9
_diffrn_reflns_limit_l_min       -43
_diffrn_reflns_limit_l_max       43
_diffrn_reflns_theta_min         1.106
_diffrn_reflns_theta_max         25.082
_diffrn_reflns_theta_full        25.082
_diffrn_measured_fraction_theta_max 0.996
_diffrn_measured_fraction_theta_full 0.996
_diffrn_reflns_Laue_measured_fraction_max 0.996
_diffrn_reflns_Laue_measured_fraction_full 0.996
_diffrn_reflns_point_group_measured_fraction_max 0.996
_diffrn_reflns_point_group_measured_fraction_full 0.996
_reflns_number_total             8431
_reflns_number_gt                4355
_reflns_threshold_expression     'I > 2\s(I)'
_reflns_Friedel_coverage         0.000
_reflns_Friedel_fraction_max     .
_reflns_Friedel_fraction_full    .

_reflns_special_details          
; 
 Reflections were merged by SHELXL according to the crystal 
 class for the calculation of statistics and refinement. 
  
 _reflns_Friedel_fraction is defined as the number of unique 
 Friedel pairs measured divided by the number that would be 
 possible theoretically, ignoring centric projections and 
 systematic absences. 
;

_computing_data_collection       'Bruker APEX2'
_computing_cell_refinement       'Bruker SAINT'
_computing_data_reduction        'Bruker SAINT'
_computing_structure_solution    'SHELXS-97 (Sheldrick 2008)'
_computing_structure_refinement  'SHELXL-2014/7 (Sheldrick, 2014)'
_computing_molecular_graphics    'Bruker SHELXTL'
_computing_publication_material  'Bruker SHELXTL'
_refine_special_details          ?
_refine_ls_structure_factor_coef Fsqd
_refine_ls_matrix_type           full
_refine_ls_weighting_scheme      calc
_refine_ls_weighting_details     
'w=1/[\s^2^(Fo^2^)+(0.0854P)^2^+8.1968P] where P=(Fo^2^+2Fc^2^)/3'
_atom_sites_solution_primary     ?
_atom_sites_solution_secondary   ?
_atom_sites_solution_hydrogens   geom
_refine_ls_hydrogen_treatment    constr
_refine_ls_extinction_method     none
_refine_ls_extinction_coef       .
_refine_ls_number_reflns         8431
_refine_ls_number_parameters     562
_refine_ls_number_restraints     4
_refine_ls_R_factor_all          0.1750
_refine_ls_R_factor_gt           0.0778
_refine_ls_wR_factor_ref         0.2072
_refine_ls_wR_factor_gt          0.1623
_refine_ls_goodness_of_fit_ref   1.022
_refine_ls_restrained_S_all      1.026
_refine_ls_shift/su_max          0.000
_refine_ls_shift/su_mean         0.000

loop_
_atom_site_label
_atom_site_type_symbol
_atom_site_fract_x
_atom_site_fract_y
_atom_site_fract_z
_atom_site_U_iso_or_equiv
_atom_site_adp_type
_atom_site_occupancy
_atom_site_site_symmetry_order
_atom_site_calc_flag
_atom_site_refinement_flags_posn
_atom_site_refinement_flags_adp
_atom_site_refinement_flags_occupancy
_atom_site_disorder_assembly
_atom_site_disorder_group
Si1A Si 0.14139(4) 1.43938(17) 0.66019(3) 0.0463(4) Uani 1 1 d . . . . .
C1A C 0.15132(11) 1.2117(6) 0.59343(12) 0.0413(11) Uani 1 1 d . . . . .
C2A C 0.14904(11) 1.1154(5) 0.56023(10) 0.0350(10) Uani 1 1 d . . . . .
C3A C 0.11111(11) 1.0559(5) 0.54599(10) 0.0357(10) Uani 1 1 d . . . . .
C4A C 0.07364(12) 1.0646(6) 0.56036(11) 0.0447(11) Uani 1 1 d . . . . .
H4A H 0.0689 1.1219 0.5829 0.054 Uiso 1 1 calc R U . . .
C5A C 0.04321(13) 0.9882(6) 0.54125(12) 0.0509(12) Uani 1 1 d . . . . .
H5A H 0.0173 0.9922 0.5509 0.061 Uiso 1 1 calc R U . . .
C6A C 0.04972(12) 0.9059(6) 0.50838(12) 0.0506(12) Uani 1 1 d . . . . .
H6A H 0.0282 0.8548 0.4957 0.061 Uiso 1 1 calc R U . . .
C7A C 0.08704(11) 0.8969(6) 0.49360(11) 0.0443(11) Uani 1 1 d . . . . .
H7A H 0.0914 0.8400 0.4710 0.053 Uiso 1 1 calc R U . . .
C8A C 0.11784(11) 0.9723(5) 0.51244(10) 0.0345(10) Uani 1 1 d . . . . .
C9A C 0.16030(10) 0.9783(5) 0.50568(10) 0.0314(9) Uani 1 1 d . . . . .
C10A C 0.18178(11) 0.9184(5) 0.47740(10) 0.0323(10) Uani 1 1 d . . . . .
H10A H 0.1687 0.8679 0.4572 0.039 Uiso 1 1 calc R U . . .
C11A C 0.22377(10) 0.9291(5) 0.47720(10) 0.0289(9) Uani 1 1 d . . . . .
C12A C 0.24317(10) 1.0078(5) 0.50834(9) 0.0298(9) Uani 1 1 d . . . . .
C13A C 0.28453(11) 1.0128(5) 0.50996(10) 0.0306(9) Uani 1 1 d . . . . .
C14A C 0.30255(12) 1.0887(5) 0.54041(10) 0.0380(10) Uani 1 1 d . . . . .
H14A H 0.3304 1.0924 0.5418 0.046 Uiso 1 1 calc R U . . .
C15A C 0.28060(12) 1.1577(5) 0.56833(11) 0.0401(11) Uani 1 1 d . . . . .
H15A H 0.2935 1.2086 0.5887 0.048 Uiso 1 1 calc R U . . .
C16A C 0.24013(11) 1.1536(5) 0.56706(10) 0.0364(10) Uani 1 1 d . . . . .
H16A H 0.2254 1.2030 0.5865 0.044 Uiso 1 1 calc R U . . .
C17A C 0.22044(11) 1.0781(5) 0.53775(10) 0.0308(9) Uani 1 1 d . . . . .
C18A C 0.17851(11) 1.0654(5) 0.53645(10) 0.0316(9) Uani 1 1 d . . . . .
C19A C 0.14949(12) 1.2976(6) 0.62110(12) 0.0453(11) Uani 1 1 d . . . . .
C20A C 0.18794(14) 1.5632(6) 0.67052(12) 0.0555(13) Uani 1 1 d . . . . .
H20A H 0.1887 1.6631 0.6529 0.067 Uiso 1 1 calc R U . . .
C21A C 0.22563(15) 1.4604(8) 0.66434(15) 0.0825(18) Uani 1 1 d . . . . .
H21A H 0.2483 1.5378 0.6681 0.124 Uiso 1 1 calc R U . . .
H21B H 0.2260 1.4149 0.6395 0.124 Uiso 1 1 calc R U . . .
H21C H 0.2269 1.3623 0.6815 0.124 Uiso 1 1 calc R U . . .
C22A C 0.18799(16) 1.6471(8) 0.70843(13) 0.0799(17) Uani 1 1 d . . . . .
H22A H 0.1870 1.5547 0.7269 0.120 Uiso 1 1 calc R U . . .
H22B H 0.1650 1.7234 0.7110 0.120 Uiso 1 1 calc R U . . .
H22C H 0.2120 1.7166 0.7116 0.120 Uiso 1 1 calc R U . . .
C23A C 0.12519(15) 1.2954(7) 0.69890(12) 0.0651(14) Uani 1 1 d . . . . .
H23A H 0.1204 1.3736 0.7203 0.078 Uiso 1 1 calc R U . . .
C24A C 0.15631(19) 1.1619(9) 0.71011(17) 0.109(2) Uani 1 1 d . . . . .
H24A H 0.1460 1.0884 0.7298 0.164 Uiso 1 1 calc R U . . .
H24B H 0.1799 1.2236 0.7185 0.164 Uiso 1 1 calc R U . . .
H24C H 0.1630 1.0877 0.6893 0.164 Uiso 1 1 calc R U . . .
C25A C 0.08621(18) 1.2004(9) 0.69046(17) 0.105(2) Uani 1 1 d . . . . .
H25A H 0.0899 1.1226 0.6695 0.157 Uiso 1 1 calc R U . . .
H25B H 0.0658 1.2873 0.6849 0.157 Uiso 1 1 calc R U . . .
H25C H 0.0782 1.1310 0.7116 0.157 Uiso 1 1 calc R U . . .
C26A C 0.0995(2) 1.5861(9) 0.64546(15) 0.100(2) Uani 1 1 d D . . . .
H26A H 0.0786 1.5031 0.6371 0.121 Uiso 1 1 calc R U . . .
C27A C 0.0807(3) 1.6902(12) 0.6731(2) 0.168(4) Uani 1 1 d D . . . .
H27A H 0.0993 1.7782 0.6822 0.252 Uiso 1 1 calc R U . . .
H27B H 0.0724 1.6140 0.6931 0.252 Uiso 1 1 calc R U . . .
H27C H 0.0577 1.7494 0.6628 0.252 Uiso 1 1 calc R U . . .
C28A C 0.1090(3) 1.6902(13) 0.6134(2) 0.215(6) Uani 1 1 d D . . . .
H28A H 0.0851 1.7481 0.6045 0.323 Uiso 1 1 calc R U . . .
H28B H 0.1195 1.6132 0.5944 0.323 Uiso 1 1 calc R U . . .
H28C H 0.1286 1.7791 0.6197 0.323 Uiso 1 1 calc R U . . .
Si1B Si 0.42823(3) 0.47694(17) 0.33248(3) 0.0453(4) Uani 1 1 d . . . . .
C1B C 0.34458(13) 0.5952(6) 0.34901(11) 0.0444(11) Uani 1 1 d . . . . .
C2B C 0.30545(11) 0.6364(6) 0.35870(11) 0.0379(10) Uani 1 1 d . . . . .
C3B C 0.27139(11) 0.5908(5) 0.33603(10) 0.0372(10) Uani 1 1 d . . . . .
C4B C 0.26957(13) 0.5133(6) 0.30221(11) 0.0488(12) Uani 1 1 d . . . . .
H4B H 0.2929 0.4799 0.2898 0.059 Uiso 1 1 calc R U . . .
C5B C 0.23292(14) 0.4851(6) 0.28677(12) 0.0548(13) Uani 1 1 d . . . . .
H5B H 0.2312 0.4341 0.2633 0.066 Uiso 1 1 calc R U . . .
C6B C 0.19874(14) 0.5304(6) 0.30510(12) 0.0529(13) Uani 1 1 d . . . . .
H6B H 0.1739 0.5074 0.2943 0.063 Uiso 1 1 calc R U . . .
C7B C 0.20054(12) 0.6094(6) 0.33924(11) 0.0450(11) Uani 1 1 d . . . . .
H7B H 0.1772 0.6419 0.3517 0.054 Uiso 1 1 calc R U . . .
C8B C 0.23690(11) 0.6390(5) 0.35438(10) 0.0365(10) Uani 1 1 d . . . . .
C9B C 0.24899(11) 0.7205(5) 0.38876(10) 0.0332(9) Uani 1 1 d . . . . .
C10B C 0.22779(11) 0.7877(5) 0.41652(10) 0.0328(10) Uani 1 1 d . . . . .
H10B H 0.1999 0.7856 0.4151 0.039 Uiso 1 1 calc R U . . .
C11B C 0.24613(11) 0.8624(5) 0.44820(9) 0.0297(9) Uani 1 1 d . . . . .
C12B C 0.28866(10) 0.8653(5) 0.44964(10) 0.0307(9) Uani 1 1 d . . . . .
C13B C 0.30798(11) 0.9412(5) 0.47990(10) 0.0337(10) Uani 1 1 d . . . . .
C14B C 0.34894(12) 0.9462(6) 0.48035(11) 0.0487(12) Uani 1 1 d . . . . .
H14B H 0.3621 0.9969 0.5006 0.058 Uiso 1 1 calc R U . . .
C15B C 0.37067(12) 0.8794(7) 0.45216(12) 0.0583(14) Uani 1 1 d . . . . .
H15B H 0.3986 0.8848 0.4530 0.070 Uiso 1 1 calc R U . . .
C16B C 0.35223(12) 0.8046(6) 0.42260(11) 0.0501(12) Uani 1 1 d . . . . .
H16B H 0.3677 0.7585 0.4033 0.060 Uiso 1 1 calc R U . . .
C17B C 0.31168(11) 0.7952(5) 0.42043(10) 0.0354(10) Uani 1 1 d . . . . .
C18B C 0.29153(10) 0.7174(5) 0.38986(10) 0.0353(10) Uani 1 1 d . . . . .
C19B C 0.37778(13) 0.5528(6) 0.34080(11) 0.0503(12) Uani 1 1 d . . . . .
C20B C 0.46149(15) 0.6699(7) 0.33018(16) 0.0744(16) Uani 1 1 d . . . . .
H20B H 0.4885 0.6246 0.3249 0.089 Uiso 1 1 calc R U . . .
C21B C 0.4505(2) 0.7943(9) 0.2992(2) 0.145(3) Uani 1 1 d . . . . .
H21D H 0.4252 0.8503 0.3046 0.218 Uiso 1 1 calc R U . . .
H21E H 0.4484 0.7278 0.2766 0.218 Uiso 1 1 calc R U . . .
H21F H 0.4708 0.8846 0.2967 0.218 Uiso 1 1 calc R U . . .
C22B C 0.4637(2) 0.7705(9) 0.3662(2) 0.130(3) Uani 1 1 d . . . . .
H22D H 0.4849 0.8574 0.3650 0.195 Uiso 1 1 calc R U . . .
H22E H 0.4689 0.6880 0.3860 0.195 Uiso 1 1 calc R U . . .
H22F H 0.4386 0.8303 0.3706 0.195 Uiso 1 1 calc R U . . .
C23B C 0.44201(16) 0.3347(11) 0.3707(2) 0.138(3) Uani 1 1 d D . . . .
H23B H 0.4443 0.4359 0.3879 0.165 Uiso 1 1 calc R U . . .
C24B C 0.48541(17) 0.2899(9) 0.37380(18) 0.107(2) Uani 1 1 d . . . . .
H24D H 0.4901 0.2254 0.3964 0.161 Uiso 1 1 calc R U . . .
H24E H 0.5009 0.3983 0.3739 0.161 Uiso 1 1 calc R U . . .
H24F H 0.4932 0.2170 0.3531 0.161 Uiso 1 1 calc R U . . .
C25B C 0.4151(2) 0.2482(12) 0.39259(19) 0.154(4) Uani 1 1 d D . . . .
H25D H 0.4069 0.1390 0.3807 0.231 Uiso 1 1 calc R U . . .
H25E H 0.3921 0.3235 0.3965 0.231 Uiso 1 1 calc R U . . .
H25F H 0.4273 0.2209 0.4160 0.231 Uiso 1 1 calc R U . . .
C26B C 0.42814(15) 0.3598(11) 0.2887(2) 0.130(3) Uani 1 1 d D . . . .
H26B H 0.4230 0.4628 0.2725 0.156 Uiso 1 1 calc R U . . .
C27B C 0.39608(15) 0.2558(9) 0.27806(16) 0.098(2) Uani 1 1 d D . . . .
H27D H 0.3997 0.2174 0.2529 0.147 Uiso 1 1 calc R U . . .
H27E H 0.3718 0.3246 0.2799 0.147 Uiso 1 1 calc R U . . .
H27F H 0.3943 0.1529 0.2939 0.147 Uiso 1 1 calc R U . . .
C28B C 0.46824(14) 0.3087(9) 0.27373(15) 0.093(2) Uani 1 1 d . . . . .
H28D H 0.4797 0.2166 0.2890 0.139 Uiso 1 1 calc R U . . .
H28E H 0.4855 0.4116 0.2737 0.139 Uiso 1 1 calc R U . . .
H28F H 0.4653 0.2650 0.2489 0.139 Uiso 1 1 calc R U . . .
C29 C 0.01776(15) 0.4750(8) 0.53311(14) 0.0701(15) Uani 1 1 d . . . . .
H29 H 0.0299 0.4575 0.5560 0.084 Uiso 1 1 calc R U . . .
C30 C 0.03505(14) 0.4120(7) 0.50230(15) 0.0669(15) Uani 1 1 d . . . . .
H30 H 0.0594 0.3514 0.5039 0.080 Uiso 1 1 calc R U . . .
C31 C 0.01758(16) 0.4355(7) 0.46916(15) 0.0704(15) Uani 1 1 d . . . . .
H31 H 0.0297 0.3906 0.4478 0.084 Uiso 1 1 calc R U . . .

loop_
_atom_site_aniso_label
_atom_site_aniso_U_11
_atom_site_aniso_U_22
_atom_site_aniso_U_33
_atom_site_aniso_U_23
_atom_site_aniso_U_13
_atom_site_aniso_U_12
Si1A 0.0541(8) 0.0463(8) 0.0384(7) -0.0008(6) 0.0033(6) 0.0130(6)
C1A 0.034(2) 0.043(3) 0.047(3) 0.008(2) 0.003(2) 0.002(2)
C2A 0.036(2) 0.035(3) 0.033(2) 0.003(2) 0.0004(19) 0.0010(19)
C3A 0.030(2) 0.037(3) 0.040(2) 0.006(2) 0.0028(18) 0.0033(19)
C4A 0.038(3) 0.050(3) 0.045(2) 0.005(2) 0.005(2) 0.007(2)
C5A 0.032(3) 0.060(3) 0.061(3) 0.006(3) 0.008(2) 0.005(2)
C6A 0.025(2) 0.064(3) 0.063(3) 0.000(3) -0.003(2) -0.001(2)
C7A 0.033(3) 0.050(3) 0.050(3) -0.005(2) -0.001(2) 0.000(2)
C8A 0.027(2) 0.034(2) 0.043(2) 0.003(2) 0.0001(18) 0.0031(19)
C9A 0.027(2) 0.031(2) 0.036(2) 0.0057(19) -0.0014(18) 0.0031(18)
C10A 0.033(2) 0.032(2) 0.033(2) 0.0031(19) -0.0026(18) 0.0010(19)
C11A 0.025(2) 0.026(2) 0.036(2) 0.0068(19) -0.0023(17) -0.0010(17)
C12A 0.030(2) 0.027(2) 0.032(2) 0.0078(18) -0.0054(18) -0.0022(18)
C13A 0.032(2) 0.025(2) 0.034(2) 0.0109(18) -0.0051(18) -0.0036(18)
C14A 0.033(2) 0.042(3) 0.039(2) 0.009(2) -0.0080(19) -0.006(2)
C15A 0.041(3) 0.042(3) 0.038(2) 0.004(2) -0.008(2) -0.005(2)
C16A 0.036(3) 0.036(3) 0.037(2) 0.001(2) -0.0019(19) 0.000(2)
C17A 0.032(2) 0.025(2) 0.036(2) 0.0074(19) -0.0021(18) -0.0024(18)
C18A 0.034(2) 0.026(2) 0.034(2) 0.0043(19) 0.0007(18) 0.0012(19)
C19A 0.042(3) 0.054(3) 0.040(3) -0.003(2) 0.005(2) 0.001(2)
C20A 0.073(3) 0.046(3) 0.047(3) -0.001(2) 0.005(2) 0.004(3)
C21A 0.062(4) 0.083(4) 0.103(5) -0.023(4) -0.005(3) -0.005(3)
C22A 0.095(4) 0.087(4) 0.058(3) -0.019(3) -0.002(3) -0.010(4)
C23A 0.076(4) 0.070(4) 0.049(3) -0.001(3) 0.014(3) -0.004(3)
C24A 0.115(5) 0.098(5) 0.116(5) 0.063(4) -0.017(4) -0.002(4)
C25A 0.088(4) 0.118(6) 0.108(5) 0.022(4) 0.024(4) -0.025(4)
C26A 0.129(5) 0.092(5) 0.080(4) 0.016(4) 0.030(4) 0.075(4)
C27A 0.171(8) 0.164(9) 0.169(8) -0.032(7) -0.016(6) 0.108(7)
C28A 0.215(10) 0.253(12) 0.179(8) 0.159(9) 0.092(7) 0.170(9)
Si1B 0.0336(7) 0.0455(8) 0.0567(8) -0.0033(6) 0.0038(6) 0.0064(6)
C1B 0.044(3) 0.052(3) 0.038(2) 0.000(2) 0.003(2) 0.012(2)
C2B 0.031(2) 0.043(3) 0.040(2) 0.006(2) 0.0059(19) 0.011(2)
C3B 0.039(2) 0.038(3) 0.035(2) 0.004(2) 0.001(2) 0.010(2)
C4B 0.056(3) 0.053(3) 0.038(2) -0.005(2) 0.001(2) 0.019(2)
C5B 0.063(3) 0.055(3) 0.047(3) -0.009(2) -0.013(2) 0.012(3)
C6B 0.052(3) 0.058(3) 0.050(3) -0.007(2) -0.016(2) 0.011(3)
C7B 0.042(3) 0.053(3) 0.040(3) 0.002(2) -0.004(2) 0.006(2)
C8B 0.040(3) 0.038(3) 0.032(2) 0.004(2) -0.0025(19) 0.006(2)
C9B 0.031(2) 0.034(2) 0.035(2) 0.006(2) -0.0008(19) 0.0027(19)
C10B 0.023(2) 0.036(3) 0.039(2) 0.007(2) -0.0042(18) 0.0032(18)
C11B 0.028(2) 0.029(2) 0.032(2) 0.0070(18) -0.0001(18) 0.0010(18)
C12B 0.025(2) 0.035(2) 0.032(2) 0.0119(19) -0.0005(18) -0.0007(18)
C13B 0.031(2) 0.037(2) 0.034(2) 0.0113(19) -0.0016(18) -0.0025(19)
C14B 0.031(3) 0.070(3) 0.045(3) 0.003(2) -0.003(2) -0.009(2)
C15B 0.025(2) 0.101(4) 0.049(3) 0.001(3) 0.003(2) 0.000(3)
C16B 0.032(3) 0.078(4) 0.040(3) 0.001(3) 0.007(2) 0.005(2)
C17B 0.027(2) 0.041(3) 0.038(2) 0.012(2) 0.0035(18) 0.0058(19)
C18B 0.029(2) 0.043(3) 0.034(2) 0.008(2) 0.0020(18) 0.002(2)
C19B 0.045(3) 0.062(3) 0.044(3) -0.001(2) 0.003(2) 0.013(3)
C20B 0.053(3) 0.057(4) 0.113(5) -0.002(3) 0.027(3) -0.003(3)
C21B 0.152(7) 0.087(5) 0.196(8) 0.073(6) 0.075(6) 0.027(5)
C22B 0.115(6) 0.076(5) 0.199(8) -0.060(5) 0.014(5) -0.023(4)
C23B 0.050(4) 0.154(7) 0.208(8) 0.127(7) -0.010(4) 0.005(4)
C24B 0.086(4) 0.106(5) 0.130(6) 0.025(4) -0.042(4) 0.025(4)
C25B 0.148(7) 0.205(9) 0.108(6) 0.089(6) 0.046(5) 0.058(7)
C26B 0.041(3) 0.196(8) 0.152(6) -0.122(6) 0.011(4) 0.005(4)
C27B 0.067(4) 0.126(6) 0.101(5) -0.044(4) 0.004(3) -0.019(4)
C28B 0.057(3) 0.129(6) 0.094(4) -0.051(4) 0.011(3) 0.014(4)
C29 0.057(3) 0.087(4) 0.066(4) 0.024(3) 0.004(3) -0.006(3)
C30 0.047(3) 0.072(4) 0.082(4) 0.027(3) 0.013(3) 0.002(3)
C31 0.061(4) 0.081(4) 0.070(4) 0.012(3) 0.014(3) 0.003(3)

_geom_special_details            
; 
 All esds (except the esd in the dihedral angle between two l.s. planes) 
 are estimated using the full covariance matrix.  The cell esds are taken 
 into account individually in the estimation of esds in distances, angles 
 and torsion angles; correlations between esds in cell parameters are only 
 used when they are defined by crystal symmetry.  An approximate (isotropic) 
 treatment of cell esds is used for estimating esds involving l.s. planes. 
;

loop_
_geom_bond_atom_site_label_1
_geom_bond_atom_site_label_2
_geom_bond_distance
_geom_bond_site_symmetry_2
_geom_bond_publ_flag
Si1A C19A 1.821(5) . ?
Si1A C23A 1.881(5) . ?
Si1A C20A 1.881(5) . ?
Si1A C26A 1.889(6) . ?
C1A C19A 1.213(5) . ?
C1A C2A 1.428(6) . ?
C2A C18A 1.385(5) . ?
C2A C3A 1.464(5) . ?
C3A C4A 1.382(5) . ?
C3A C8A 1.409(5) . ?
C4A C5A 1.380(6) . ?
C4A H4A 0.9500 . ?
C5A C6A 1.381(6) . ?
C5A H5A 0.9500 . ?
C6A C7A 1.383(5) . ?
C6A H6A 0.9500 . ?
C7A C8A 1.382(5) . ?
C7A H7A 0.9500 . ?
C8A C9A 1.466(5) . ?
C9A C10A 1.352(5) . ?
C9A C18A 1.452(5) . ?
C10A C11A 1.430(5) . ?
C10A H10A 0.9500 . ?
C11A C11B 1.406(5) . ?
C11A C12A 1.453(5) . ?
C12A C13A 1.408(5) . ?
C12A C17A 1.434(5) . ?
C13A C14A 1.402(5) . ?
C13A C13B 1.470(5) . ?
C14A C15A 1.375(5) . ?
C14A H14A 0.9500 . ?
C15A C16A 1.377(5) . ?
C15A H15A 0.9500 . ?
C16A C17A 1.395(5) . ?
C16A H16A 0.9500 . ?
C17A C18A 1.430(5) . ?
C20A C21A 1.519(6) . ?
C20A C22A 1.536(6) . ?
C20A H20A 1.0000 . ?
C21A H21A 0.9800 . ?
C21A H21B 0.9800 . ?
C21A H21C 0.9800 . ?
C22A H22A 0.9800 . ?
C22A H22B 0.9800 . ?
C22A H22C 0.9800 . ?
C23A C24A 1.525(7) . ?
C23A C25A 1.542(7) . ?
C23A H23A 1.0000 . ?
C24A H24A 0.9800 . ?
C24A H24B 0.9800 . ?
C24A H24C 0.9800 . ?
C25A H25A 0.9800 . ?
C25A H25B 0.9800 . ?
C25A H25C 0.9800 . ?
C26A C27A 1.440(8) . ?
C26A C28A 1.459(8) . ?
C26A H26A 1.0000 . ?
C27A H27A 0.9800 . ?
C27A H27B 0.9800 . ?
C27A H27C 0.9800 . ?
C28A H28A 0.9800 . ?
C28A H28B 0.9800 . ?
C28A H28C 0.9800 . ?
Si1B C19B 1.836(5) . ?
Si1B C23B 1.838(6) . ?
Si1B C26B 1.844(6) . ?
Si1B C20B 1.857(5) . ?
C1B C19B 1.213(5) . ?
C1B C2B 1.413(6) . ?
C2B C18B 1.386(5) . ?
C2B C3B 1.469(5) . ?
C3B C4B 1.380(5) . ?
C3B C8B 1.403(5) . ?
C4B C5B 1.387(6) . ?
C4B H4B 0.9500 . ?
C5B C6B 1.388(6) . ?
C5B H5B 0.9500 . ?
C6B C7B 1.395(6) . ?
C6B H6B 0.9500 . ?
C7B C8B 1.375(5) . ?
C7B H7B 0.9500 . ?
C8B C9B 1.469(5) . ?
C9B C10B 1.352(5) . ?
C9B C18B 1.447(5) . ?
C10B C11B 1.440(5) . ?
C10B H10B 0.9500 . ?
C11B C12B 1.447(5) . ?
C12B C13B 1.417(5) . ?
C12B C17B 1.434(5) . ?
C13B C14B 1.393(5) . ?
C14B C15B 1.372(6) . ?
C14B H14B 0.9500 . ?
C15B C16B 1.380(6) . ?
C15B H15B 0.9500 . ?
C16B C17B 1.383(5) . ?
C16B H16B 0.9500 . ?
C17B C18B 1.445(5) . ?
C20B C21B 1.528(8) . ?
C20B C22B 1.534(8) . ?
C20B H20B 1.0000 . ?
C21B H21D 0.9800 . ?
C21B H21E 0.9800 . ?
C21B H21F 0.9800 . ?
C22B H22D 0.9800 . ?
C22B H22E 0.9800 . ?
C22B H22F 0.9800 . ?
C23B C25B 1.386(8) . ?
C23B C24B 1.519(7) . ?
C23B H23B 1.0000 . ?
C24B H24D 0.9800 . ?
C24B H24E 0.9800 . ?
C24B H24F 0.9800 . ?
C25B H25D 0.9800 . ?
C25B H25E 0.9800 . ?
C25B H25F 0.9800 . ?
C26B C27B 1.403(7) . ?
C26B C28B 1.521(6) . ?
C26B H26B 1.0000 . ?
C27B H27D 0.9800 . ?
C27B H27E 0.9800 . ?
C27B H27F 0.9800 . ?
C28B H28D 0.9800 . ?
C28B H28E 0.9800 . ?
C28B H28F 0.9800 . ?
C29 C30 1.365(7) . ?
C29 C31 1.384(7) 5_566 ?
C29 H29 0.9500 . ?
C30 C31 1.370(7) . ?
C30 H30 0.9500 . ?
C31 C29 1.384(7) 5_566 ?
C31 H31 0.9500 . ?

loop_
_geom_angle_atom_site_label_1
_geom_angle_atom_site_label_2
_geom_angle_atom_site_label_3
_geom_angle
_geom_angle_site_symmetry_1
_geom_angle_site_symmetry_3
_geom_angle_publ_flag
C19A Si1A C23A 107.3(2) . . ?
C19A Si1A C20A 109.3(2) . . ?
C23A Si1A C20A 112.7(2) . . ?
C19A Si1A C26A 103.7(2) . . ?
C23A Si1A C26A 110.0(3) . . ?
C20A Si1A C26A 113.3(3) . . ?
C19A C1A C2A 173.7(4) . . ?
C18A C2A C1A 130.1(4) . . ?
C18A C2A C3A 109.0(3) . . ?
C1A C2A C3A 120.9(3) . . ?
C4A C3A C8A 120.5(4) . . ?
C4A C3A C2A 131.3(4) . . ?
C8A C3A C2A 108.1(3) . . ?
C5A C4A C3A 118.4(4) . . ?
C5A C4A H4A 120.8 . . ?
C3A C4A H4A 120.8 . . ?
C4A C5A C6A 121.2(4) . . ?
C4A C5A H5A 119.4 . . ?
C6A C5A H5A 119.4 . . ?
C5A C6A C7A 121.0(4) . . ?
C5A C6A H6A 119.5 . . ?
C7A C6A H6A 119.5 . . ?
C8A C7A C6A 118.5(4) . . ?
C8A C7A H7A 120.7 . . ?
C6A C7A H7A 120.7 . . ?
C7A C8A C3A 120.4(3) . . ?
C7A C8A C9A 132.4(4) . . ?
C3A C8A C9A 107.2(3) . . ?
C10A C9A C18A 121.7(3) . . ?
C10A C9A C8A 130.7(4) . . ?
C18A C9A C8A 107.6(3) . . ?
C9A C10A C11A 121.6(4) . . ?
C9A C10A H10A 119.2 . . ?
C11A C10A H10A 119.2 . . ?
C11B C11A C10A 121.6(3) . . ?
C11B C11A C12A 120.2(3) . . ?
C10A C11A C12A 118.2(3) . . ?
C13A C12A C17A 119.7(3) . . ?
C13A C12A C11A 119.9(3) . . ?
C17A C12A C11A 120.4(3) . . ?
C14A C13A C12A 118.8(4) . . ?
C14A C13A C13B 121.2(3) . . ?
C12A C13A C13B 120.0(3) . . ?
C15A C14A C13A 121.2(4) . . ?
C15A C14A H14A 119.4 . . ?
C13A C14A H14A 119.4 . . ?
C14A C15A C16A 120.6(4) . . ?
C14A C15A H15A 119.7 . . ?
C16A C15A H15A 119.7 . . ?
C15A C16A C17A 121.0(4) . . ?
C15A C16A H16A 119.5 . . ?
C17A C16A H16A 119.5 . . ?
C16A C17A C18A 122.2(3) . . ?
C16A C17A C12A 118.7(3) . . ?
C18A C17A C12A 119.1(3) . . ?
C2A C18A C17A 133.0(4) . . ?
C2A C18A C9A 108.1(3) . . ?
C17A C18A C9A 118.8(3) . . ?
C1A C19A Si1A 172.9(4) . . ?
C21A C20A C22A 110.5(4) . . ?
C21A C20A Si1A 114.9(3) . . ?
C22A C20A Si1A 113.2(3) . . ?
C21A C20A H20A 105.8 . . ?
C22A C20A H20A 105.8 . . ?
Si1A C20A H20A 105.8 . . ?
C20A C21A H21A 109.5 . . ?
C20A C21A H21B 109.5 . . ?
H21A C21A H21B 109.5 . . ?
C20A C21A H21C 109.5 . . ?
H21A C21A H21C 109.5 . . ?
H21B C21A H21C 109.5 . . ?
C20A C22A H22A 109.5 . . ?
C20A C22A H22B 109.5 . . ?
H22A C22A H22B 109.5 . . ?
C20A C22A H22C 109.5 . . ?
H22A C22A H22C 109.5 . . ?
H22B C22A H22C 109.5 . . ?
C24A C23A C25A 109.8(5) . . ?
C24A C23A Si1A 113.0(4) . . ?
C25A C23A Si1A 111.9(4) . . ?
C24A C23A H23A 107.3 . . ?
C25A C23A H23A 107.3 . . ?
Si1A C23A H23A 107.3 . . ?
C23A C24A H24A 109.5 . . ?
C23A C24A H24B 109.5 . . ?
H24A C24A H24B 109.5 . . ?
C23A C24A H24C 109.5 . . ?
H24A C24A H24C 109.5 . . ?
H24B C24A H24C 109.5 . . ?
C23A C25A H25A 109.5 . . ?
C23A C25A H25B 109.5 . . ?
H25A C25A H25B 109.5 . . ?
C23A C25A H25C 109.5 . . ?
H25A C25A H25C 109.5 . . ?
H25B C25A H25C 109.5 . . ?
C27A C26A C28A 111.8(6) . . ?
C27A C26A Si1A 117.2(5) . . ?
C28A C26A Si1A 112.8(4) . . ?
C27A C26A H26A 104.5 . . ?
C28A C26A H26A 104.5 . . ?
Si1A C26A H26A 104.5 . . ?
C26A C27A H27A 109.5 . . ?
C26A C27A H27B 109.5 . . ?
H27A C27A H27B 109.5 . . ?
C26A C27A H27C 109.5 . . ?
H27A C27A H27C 109.5 . . ?
H27B C27A H27C 109.5 . . ?
C26A C28A H28A 109.5 . . ?
C26A C28A H28B 109.5 . . ?
H28A C28A H28B 109.5 . . ?
C26A C28A H28C 109.5 . . ?
H28A C28A H28C 109.5 . . ?
H28B C28A H28C 109.5 . . ?
C19B Si1B C23B 107.2(3) . . ?
C19B Si1B C26B 107.3(2) . . ?
C23B Si1B C26B 112.7(4) . . ?
C19B Si1B C20B 109.1(2) . . ?
C23B Si1B C20B 110.2(3) . . ?
C26B Si1B C20B 110.1(3) . . ?
C19B C1B C2B 177.4(5) . . ?
C18B C2B C1B 129.0(4) . . ?
C18B C2B C3B 107.9(3) . . ?
C1B C2B C3B 123.1(4) . . ?
C4B C3B C8B 120.6(4) . . ?
C4B C3B C2B 130.5(4) . . ?
C8B C3B C2B 108.9(3) . . ?
C3B C4B C5B 118.5(4) . . ?
C3B C4B H4B 120.8 . . ?
C5B C4B H4B 120.8 . . ?
C4B C5B C6B 121.0(4) . . ?
C4B C5B H5B 119.5 . . ?
C6B C5B H5B 119.5 . . ?
C5B C6B C7B 120.6(4) . . ?
C5B C6B H6B 119.7 . . ?
C7B C6B H6B 119.7 . . ?
C8B C7B C6B 118.4(4) . . ?
C8B C7B H7B 120.8 . . ?
C6B C7B H7B 120.8 . . ?
C7B C8B C3B 120.9(4) . . ?
C7B C8B C9B 132.1(4) . . ?
C3B C8B C9B 107.0(3) . . ?
C10B C9B C18B 121.2(4) . . ?
C10B C9B C8B 131.5(4) . . ?
C18B C9B C8B 107.3(3) . . ?
C9B C10B C11B 122.1(3) . . ?
C9B C10B H10B 119.0 . . ?
C11B C10B H10B 119.0 . . ?
C11A C11B C10B 121.6(3) . . ?
C11A C11B C12B 120.5(3) . . ?
C10B C11B C12B 117.9(3) . . ?
C13B C12B C17B 119.3(3) . . ?
C13B C12B C11B 119.9(3) . . ?
C17B C12B C11B 120.8(3) . . ?
C14B C13B C12B 119.0(4) . . ?
C14B C13B C13A 121.5(4) . . ?
C12B C13B C13A 119.5(3) . . ?
C15B C14B C13B 121.3(4) . . ?
C15B C14B H14B 119.4 . . ?
C13B C14B H14B 119.4 . . ?
C14B C15B C16B 120.4(4) . . ?
C14B C15B H15B 119.8 . . ?
C16B C15B H15B 119.8 . . ?
C15B C16B C17B 121.3(4) . . ?
C15B C16B H16B 119.3 . . ?
C17B C16B H16B 119.3 . . ?
C16B C17B C12B 118.8(4) . . ?
C16B C17B C18B 122.6(4) . . ?
C12B C17B C18B 118.6(3) . . ?
C2B C18B C17B 131.7(3) . . ?
C2B C18B C9B 109.0(3) . . ?
C17B C18B C9B 119.3(3) . . ?
C1B C19B Si1B 174.5(4) . . ?
C21B C20B C22B 110.3(5) . . ?
C21B C20B Si1B 112.1(5) . . ?
C22B C20B Si1B 112.7(4) . . ?
C21B C20B H20B 107.2 . . ?
C22B C20B H20B 107.2 . . ?
Si1B C20B H20B 107.2 . . ?
C20B C21B H21D 109.5 . . ?
C20B C21B H21E 109.5 . . ?
H21D C21B H21E 109.5 . . ?
C20B C21B H21F 109.5 . . ?
H21D C21B H21F 109.5 . . ?
H21E C21B H21F 109.5 . . ?
C20B C22B H22D 109.5 . . ?
C20B C22B H22E 109.5 . . ?
H22D C22B H22E 109.5 . . ?
C20B C22B H22F 109.5 . . ?
H22D C22B H22F 109.5 . . ?
H22E C22B H22F 109.5 . . ?
C25B C23B C24B 119.5(6) . . ?
C25B C23B Si1B 123.8(5) . . ?
C24B C23B Si1B 115.9(5) . . ?
C25B C23B H23B 92.9 . . ?
C24B C23B H23B 92.9 . . ?
Si1B C23B H23B 92.9 . . ?
C23B C24B H24D 109.5 . . ?
C23B C24B H24E 109.5 . . ?
H24D C24B H24E 109.5 . . ?
C23B C24B H24F 109.5 . . ?
H24D C24B H24F 109.5 . . ?
H24E C24B H24F 109.5 . . ?
C23B C25B H25D 109.5 . . ?
C23B C25B H25E 109.5 . . ?
H25D C25B H25E 109.5 . . ?
C23B C25B H25F 109.5 . . ?
H25D C25B H25F 109.5 . . ?
H25E C25B H25F 109.5 . . ?
C27B C26B C28B 116.9(5) . . ?
C27B C26B Si1B 121.2(4) . . ?
C28B C26B Si1B 116.0(4) . . ?
C27B C26B H26B 98.1 . . ?
C28B C26B H26B 98.1 . . ?
Si1B C26B H26B 98.1 . . ?
C26B C27B H27D 109.5 . . ?
C26B C27B H27E 109.5 . . ?
H27D C27B H27E 109.5 . . ?
C26B C27B H27F 109.5 . . ?
H27D C27B H27F 109.5 . . ?
H27E C27B H27F 109.5 . . ?
C26B C28B H28D 109.5 . . ?
C26B C28B H28E 109.5 . . ?
H28D C28B H28E 109.5 . . ?
C26B C28B H28F 109.5 . . ?
H28D C28B H28F 109.5 . . ?
H28E C28B H28F 109.5 . . ?
C30 C29 C31 119.8(5) . 5_566 ?
C30 C29 H29 120.1 . . ?
C31 C29 H29 120.1 5_566 . ?
C29 C30 C31 120.5(5) . . ?
C29 C30 H30 119.7 . . ?
C31 C30 H30 119.7 . . ?
C30 C31 C29 119.7(5) . 5_566 ?
C30 C31 H31 120.2 . . ?
C29 C31 H31 120.2 5_566 . ?

_refine_diff_density_max         0.436
_refine_diff_density_min         -0.328
_refine_diff_density_rms         0.110

_shelx_res_file                  
; 
  
    tips_a.res created by SHELXL-2014/7 
  
  
TITL tips in Pbca 
CELL  0.71073  34.0063   7.6167  36.8317   90.000   90.000   90.000 
ZERR    8.00   0.00210   0.00050   0.00230   0.0000   0.0000   0.0000 
LATT 1 
SYMM 1/2-X, -Y, 1/2+Z 
SYMM -X, 1/2+Y, 1/2-Z 
SYMM 1/2+X, 1/2-Y, -Z 
SFAC C  H  Si 
UNIT 472 488 16 
L.S. 50 
SIZE 0.30 0.12 0.04 
REM black 
ACTA 
BOND $H 
FMAP 2 
PLAN 20 
TEMP -73.500 
WGHT    0.085400    8.196800 
FVAR       0.15418 
SI1A  3    0.141393    1.439380    0.660193    11.00000    0.05406    0.04635 = 
         0.03836   -0.00079    0.00326    0.01305 
C1A   1    0.151320    1.211692    0.593430    11.00000    0.03437    0.04263 = 
         0.04703    0.00797    0.00278    0.00241 
C2A   1    0.149037    1.115433    0.560233    11.00000    0.03615    0.03531 = 
         0.03340    0.00295    0.00041    0.00104 
C3A   1    0.111111    1.055856    0.545988    11.00000    0.03039    0.03653 = 
         0.04012    0.00567    0.00282    0.00329 
C4A   1    0.073636    1.064624    0.560361    11.00000    0.03847    0.05029 = 
         0.04520    0.00519    0.00468    0.00722 
AFIX  43 
H4A   2    0.068921    1.121890    0.582857    11.00000   -1.20000 
AFIX   0 
C5A   1    0.043214    0.988187    0.541250    11.00000    0.03200    0.06002 = 
         0.06070    0.00560    0.00848    0.00477 
AFIX  43 
H5A   2    0.017315    0.992239    0.550883    11.00000   -1.20000 
AFIX   0 
C6A   1    0.049724    0.905913    0.508381    11.00000    0.02491    0.06410 = 
         0.06281   -0.00027   -0.00271   -0.00136 
AFIX  43 
H6A   2    0.028238    0.854763    0.495738    11.00000   -1.20000 
AFIX   0 
C7A   1    0.087040    0.896865    0.493596    11.00000    0.03306    0.04983 = 
         0.05012   -0.00504   -0.00107    0.00027 
AFIX  43 
H7A   2    0.091404    0.840036    0.470992    11.00000   -1.20000 
AFIX   0 
C8A   1    0.117842    0.972343    0.512437    11.00000    0.02716    0.03383 = 
         0.04265    0.00335    0.00011    0.00314 
C9A   1    0.160300    0.978338    0.505677    11.00000    0.02669    0.03141 = 
         0.03609    0.00575   -0.00145    0.00308 
C10A  1    0.181783    0.918383    0.477401    11.00000    0.03261    0.03159 = 
         0.03280    0.00310   -0.00260    0.00099 
AFIX  43 
H10A  2    0.168667    0.867884    0.457163    11.00000   -1.20000 
AFIX   0 
C11A  1    0.223773    0.929084    0.477195    11.00000    0.02451    0.02580 = 
         0.03633    0.00677   -0.00229   -0.00102 
C12A  1    0.243166    1.007848    0.508340    11.00000    0.03049    0.02678 = 
         0.03216    0.00778   -0.00544   -0.00224 
C13A  1    0.284527    1.012843    0.509962    11.00000    0.03227    0.02522 = 
         0.03435    0.01089   -0.00514   -0.00361 
C14A  1    0.302547    1.088665    0.540409    11.00000    0.03345    0.04196 = 
         0.03852    0.00865   -0.00805   -0.00604 
AFIX  43 
H14A  2    0.330431    1.092411    0.541771    11.00000   -1.20000 
AFIX   0 
C15A  1    0.280595    1.157703    0.568332    11.00000    0.04078    0.04206 = 
         0.03760    0.00372   -0.00803   -0.00461 
AFIX  43 
H15A  2    0.293452    1.208626    0.588666    11.00000   -1.20000 
AFIX   0 
C16A  1    0.240130    1.153629    0.567062    11.00000    0.03589    0.03622 = 
         0.03713    0.00147   -0.00185   -0.00040 
AFIX  43 
H16A  2    0.225403    1.203038    0.586452    11.00000   -1.20000 
AFIX   0 
C17A  1    0.220442    1.078091    0.537751    11.00000    0.03162    0.02521 = 
         0.03563    0.00738   -0.00214   -0.00238 
C18A  1    0.178508    1.065371    0.536449    11.00000    0.03446    0.02649 = 
         0.03384    0.00429    0.00069    0.00117 
C19A  1    0.149488    1.297599    0.621096    11.00000    0.04179    0.05380 = 
         0.04042   -0.00307    0.00520    0.00144 
C20A  1    0.187941    1.563155    0.670525    11.00000    0.07307    0.04650 = 
         0.04702   -0.00133    0.00539    0.00426 
AFIX  13 
H20A  2    0.188718    1.663075    0.652927    11.00000   -1.20000 
AFIX   0 
C21A  1    0.225633    1.460416    0.664338    11.00000    0.06156    0.08283 = 
         0.10320   -0.02269   -0.00510   -0.00500 
AFIX 137 
H21A  2    0.248309    1.537751    0.668062    11.00000   -1.50000 
H21B  2    0.226004    1.414922    0.639451    11.00000   -1.50000 
H21C  2    0.226905    1.362290    0.681508    11.00000   -1.50000 
AFIX   0 
C22A  1    0.187987    1.647068    0.708433    11.00000    0.09481    0.08722 = 
         0.05775   -0.01899   -0.00185   -0.00991 
AFIX 137 
H22A  2    0.187041    1.554690    0.726933    11.00000   -1.50000 
H22B  2    0.164959    1.723438    0.710982    11.00000   -1.50000 
H22C  2    0.211990    1.716629    0.711578    11.00000   -1.50000 
AFIX   0 
C23A  1    0.125189    1.295439    0.698904    11.00000    0.07573    0.07027 = 
         0.04920   -0.00053    0.01440   -0.00410 
AFIX  13 
H23A  2    0.120383    1.373560    0.720269    11.00000   -1.20000 
AFIX   0 
C24A  1    0.156310    1.161854    0.710106    11.00000    0.11466    0.09778 = 
         0.11599    0.06317   -0.01730   -0.00188 
AFIX 137 
H24A  2    0.146028    1.088414    0.729784    11.00000   -1.50000 
H24B  2    0.179911    1.223594    0.718480    11.00000   -1.50000 
H24C  2    0.162990    1.087706    0.689254    11.00000   -1.50000 
AFIX   0 
C25A  1    0.086213    1.200437    0.690458    11.00000    0.08816    0.11777 = 
         0.10781    0.02191    0.02402   -0.02508 
AFIX 137 
H25A  2    0.089876    1.122570    0.669548    11.00000   -1.50000 
H25B  2    0.065837    1.287313    0.684866    11.00000   -1.50000 
H25C  2    0.078153    1.131042    0.711591    11.00000   -1.50000 
AFIX   0 
C26A  1    0.099530    1.586055    0.645462    11.00000    0.12931    0.09203 = 
         0.08015    0.01604    0.03040    0.07510 
AFIX  13 
H26A  2    0.078619    1.503079    0.637098    11.00000   -1.20000 
AFIX   0 
C27A  1    0.080747    1.690223    0.673114    11.00000    0.17096    0.16436 = 
         0.16890   -0.03208   -0.01633    0.10785 
AFIX 137 
H27A  2    0.099315    1.778159    0.682244    11.00000   -1.50000 
H27B  2    0.072416    1.613972    0.693118    11.00000   -1.50000 
H27C  2    0.057729    1.749410    0.662794    11.00000   -1.50000 
AFIX   0 
C28A  1    0.108979    1.690151    0.613378    11.00000    0.21456    0.25266 = 
         0.17916    0.15859    0.09163    0.16967 
AFIX 137 
H28A  2    0.085121    1.748072    0.604476    11.00000   -1.50000 
H28B  2    0.119520    1.613221    0.594401    11.00000   -1.50000 
H28C  2    0.128644    1.779088    0.619706    11.00000   -1.50000 
AFIX   0 
SI1B  3    0.428226    0.476936    0.332481    11.00000    0.03360    0.04552 = 
         0.05672   -0.00334    0.00380    0.00641 
C1B   1    0.344581    0.595172    0.349010    11.00000    0.04366    0.05159 = 
         0.03786    0.00027    0.00326    0.01177 
C2B   1    0.305446    0.636377    0.358704    11.00000    0.03083    0.04300 = 
         0.03999    0.00587    0.00590    0.01122 
C3B   1    0.271389    0.590762    0.336032    11.00000    0.03879    0.03827 = 
         0.03456    0.00374    0.00120    0.00980 
C4B   1    0.269572    0.513261    0.302213    11.00000    0.05564    0.05251 = 
         0.03833   -0.00472    0.00139    0.01864 
AFIX  43 
H4B   2    0.292891    0.479929    0.289796    11.00000   -1.20000 
AFIX   0 
C5B   1    0.232918    0.485149    0.286768    11.00000    0.06340    0.05452 = 
         0.04660   -0.00916   -0.01273    0.01201 
AFIX  43 
H5B   2    0.231183    0.434149    0.263284    11.00000   -1.20000 
AFIX   0 
C6B   1    0.198737    0.530386    0.305097    11.00000    0.05155    0.05762 = 
         0.04954   -0.00701   -0.01554    0.01115 
AFIX  43 
H6B   2    0.173892    0.507374    0.294306    11.00000   -1.20000 
AFIX   0 
C7B   1    0.200537    0.609371    0.339236    11.00000    0.04186    0.05324 = 
         0.03987    0.00169   -0.00442    0.00550 
AFIX  43 
H7B   2    0.177202    0.641883    0.351721    11.00000   -1.20000 
AFIX   0 
C8B   1    0.236897    0.639030    0.354377    11.00000    0.03978    0.03783 = 
         0.03182    0.00411   -0.00253    0.00628 
C9B   1    0.248993    0.720533    0.388757    11.00000    0.03068    0.03383 = 
         0.03511    0.00622   -0.00077    0.00266 
C10B  1    0.227788    0.787703    0.416522    11.00000    0.02305    0.03601 = 
         0.03946    0.00665   -0.00417    0.00315 
AFIX  43 
H10B  2    0.199899    0.785575    0.415092    11.00000   -1.20000 
AFIX   0 
C11B  1    0.246131    0.862380    0.448199    11.00000    0.02791    0.02880 = 
         0.03228    0.00697   -0.00006    0.00099 
C12B  1    0.288661    0.865290    0.449636    11.00000    0.02535    0.03465 = 
         0.03225    0.01194   -0.00055   -0.00070 
C13B  1    0.307984    0.941156    0.479898    11.00000    0.03055    0.03660 = 
         0.03405    0.01133   -0.00162   -0.00251 
C14B  1    0.348941    0.946210    0.480352    11.00000    0.03077    0.07050 = 
         0.04474    0.00316   -0.00283   -0.00945 
AFIX  43 
H14B  2    0.362071    0.996861    0.500566    11.00000   -1.20000 
AFIX   0 
C15B  1    0.370674    0.879425    0.452161    11.00000    0.02468    0.10115 = 
         0.04911    0.00145    0.00325   -0.00035 
AFIX  43 
H15B  2    0.398569    0.884766    0.453001    11.00000   -1.20000 
AFIX   0 
C16B  1    0.352233    0.804562    0.422600    11.00000    0.03213    0.07780 = 
         0.04047    0.00137    0.00687    0.00460 
AFIX  43 
H16B  2    0.367703    0.758537    0.403347    11.00000   -1.20000 
AFIX   0 
C17B  1    0.311677    0.795161    0.420429    11.00000    0.02688    0.04135 = 
         0.03800    0.01202    0.00345    0.00582 
C18B  1    0.291531    0.717414    0.389860    11.00000    0.02889    0.04319 = 
         0.03371    0.00842    0.00199    0.00165 
C19B  1    0.377785    0.552821    0.340798    11.00000    0.04541    0.06150 = 
         0.04408   -0.00093    0.00349    0.01322 
C20B  1    0.461492    0.669904    0.330183    11.00000    0.05275    0.05706 = 
         0.11342   -0.00195    0.02658   -0.00294 
AFIX  13 
H20B  2    0.488500    0.624564    0.324945    11.00000   -1.20000 
AFIX   0 
C21B  1    0.450496    0.794325    0.299249    11.00000    0.15246    0.08740 = 
         0.19555    0.07347    0.07546    0.02717 
AFIX 137 
H21D  2    0.425221    0.850348    0.304647    11.00000   -1.50000 
H21E  2    0.448369    0.727820    0.276556    11.00000   -1.50000 
H21F  2    0.470849    0.884585    0.296709    11.00000   -1.50000 
AFIX   0 
C22B  1    0.463670    0.770495    0.366202    11.00000    0.11509    0.07644 = 
         0.19891   -0.06023    0.01447   -0.02275 
AFIX 137 
H22D  2    0.484878    0.857412    0.364982    11.00000   -1.50000 
H22E  2    0.468917    0.688000    0.386038    11.00000   -1.50000 
H22F  2    0.438609    0.830344    0.370600    11.00000   -1.50000 
AFIX   0 
C23B  1    0.442007    0.334747    0.370744    11.00000    0.05038    0.15448 = 
         0.20773    0.12674   -0.01041    0.00522 
AFIX  13 
H23B  2    0.444297    0.435924    0.387917    11.00000   -1.20000 
AFIX   0 
C24B  1    0.485406    0.289884    0.373804    11.00000    0.08565    0.10603 = 
         0.12961    0.02535   -0.04152    0.02482 
AFIX 137 
H24D  2    0.490077    0.225365    0.396417    11.00000   -1.50000 
H24E  2    0.500912    0.398335    0.373871    11.00000   -1.50000 
H24F  2    0.493227    0.217009    0.353099    11.00000   -1.50000 
AFIX   0 
C25B  1    0.415082    0.248204    0.392591    11.00000    0.14783    0.20503 = 
         0.10832    0.08915    0.04606    0.05815 
AFIX 137 
H25D  2    0.406863    0.139021    0.380735    11.00000   -1.50000 
H25E  2    0.392083    0.323454    0.396450    11.00000   -1.50000 
H25F  2    0.427258    0.220936    0.416038    11.00000   -1.50000 
AFIX   0 
C26B  1    0.428140    0.359780    0.288656    11.00000    0.04123    0.19620 = 
         0.15188   -0.12211    0.01144    0.00475 
AFIX  13 
H26B  2    0.423018    0.462768    0.272494    11.00000   -1.20000 
AFIX   0 
C27B  1    0.396080    0.255821    0.278055    11.00000    0.06677    0.12573 = 
         0.10085   -0.04404    0.00425   -0.01916 
AFIX 137 
H27D  2    0.399737    0.217362    0.252890    11.00000   -1.50000 
H27E  2    0.371807    0.324578    0.279932    11.00000   -1.50000 
H27F  2    0.394301    0.152903    0.293939    11.00000   -1.50000 
AFIX   0 
C28B  1    0.468244    0.308712    0.273735    11.00000    0.05654    0.12855 = 
         0.09358   -0.05122    0.01075    0.01373 
AFIX 137 
H28D  2    0.479731    0.216602    0.288988    11.00000   -1.50000 
H28E  2    0.485537    0.411639    0.273744    11.00000   -1.50000 
H28F  2    0.465307    0.264989    0.248858    11.00000   -1.50000 
AFIX   0 
C29   1    0.017756    0.475037    0.533108    11.00000    0.05726    0.08666 = 
         0.06629    0.02393    0.00383   -0.00630 
AFIX  43 
H29   2    0.029944    0.457526    0.556033    11.00000   -1.20000 
AFIX   0 
C30   1    0.035049    0.412042    0.502303    11.00000    0.04653    0.07246 = 
         0.08177    0.02681    0.01284    0.00212 
AFIX  43 
H30   2    0.059404    0.351416    0.503871    11.00000   -1.20000 
AFIX   0 
C31   1    0.017576    0.435524    0.469156    11.00000    0.06052    0.08061 = 
         0.07001    0.01195    0.01385    0.00288 
AFIX  43 
H31   2    0.029650    0.390635    0.447829    11.00000   -1.20000 
DFIX -1.5 C26A C28A 
DFIX -1.5 C26A C27A 
DFIX -1.5 C23B C25B 
DFIX -1.5 C26B C27B 
AFIX   0 
HKLF 4 
  
REM  tips in Pbca 
REM R1 =  0.0778 for    4355 Fo > 4sig(Fo)  and  0.1750 for all    8431 data 
REM    562 parameters refined using      4 restraints 
  
END 
  
WGHT      0.0852      8.2088 
  
REM Highest difference peak  0.436,  deepest hole -0.328,  1-sigma level  0.110 
Q1    1   0.4297  0.3786  0.2777  11.00000  0.05    0.44 
Q2    1   0.0616  1.5697  0.6412  11.00000  0.05    0.41 
Q3    1   0.4308  0.2671  0.3048  11.00000  0.05    0.35 
Q4    1   0.4339  0.7089  0.2788  11.00000  0.05    0.32 
Q5    1   0.4674  0.1717  0.2627  11.00000  0.05    0.30 
Q6    1   0.4297  0.1745  0.3226  11.00000  0.05    0.29 
Q7    1   0.4186  0.8238  0.2990  11.00000  0.05    0.28 
Q8    1   0.5205  0.4036  0.2497  11.00000  0.05    0.28 
Q9    1   0.4260  0.1659  0.3440  11.00000  0.05    0.27 
Q10   1   0.4582  0.8113  0.2712  11.00000  0.05    0.27 
Q11   1   0.4298  0.1428  0.2941  11.00000  0.05    0.27 
Q12   1   0.4629  0.7886  0.3073  11.00000  0.05    0.27 
Q13   1   0.4037  0.1416  0.2650  11.00000  0.05    0.27 
Q14   1   0.1711  1.2350  0.7468  11.00000  0.05    0.27 
Q15   1   0.1654  1.4580  0.7449  11.00000  0.05    0.26 
Q16   1   0.4942  0.3540  0.2784  11.00000  0.05    0.26 
Q17   1   0.5123  0.7190  0.2915  11.00000  0.05    0.26 
Q18   1   0.4028 -0.0145  0.2548  11.00000  0.05    0.26 
Q19   1   0.4923  0.2939  0.2888  11.00000  0.05    0.26 
Q20   1   0.1407  1.2607  0.7304  11.00000  0.05    0.26 
;
_shelx_res_checksum              78971

_shelx_hkl_file                  
; 
   0   1   0   -0.90    1.90 
   0   1   0    0.90    1.70 
   0   1   0    3.00    2.40 
   0   1   0   -3.90    2.30 
   0  -1   0    0.30    0.30 
   0   1   0   -0.70    3.20 
   0  -1   0   -3.50    2.40 
   0  -1   0    1.50    2.30 
   0  -2   0  964.50   30.60 
   0   2   0  972.10   30.20 
   0  -2   0  928.91   32.00 
   0   2   0  923.81   32.10 
   0   2   0  959.60   30.20 
   0   2   0  977.10   31.40 
   0  -3   0   -2.20    4.20 
   0   3   0   -1.60    6.00 
   0  -3   0   -0.70    6.60 
   0  -3   0    2.80    4.20 
   0   3   0    3.70    5.10 
   0   3   0   -1.20    4.30 
   0   3   0   -7.60    5.70 
   0   3   0   -0.40    6.70 
   0  -3   0    1.40    6.70 
   0   4   0   16.90    9.70 
   0  -4   0   28.40    4.70 
   0   4   0   30.70    7.40 
   0  -4   0   29.00    8.40 
   0   4   0   36.10    8.20 
   0   4   0   28.00    7.00 
   0   4   0   33.30    6.50 
   0  -4   0   27.00    4.70 
   0  -4   0   29.10    8.60 
   0   5   0    2.20    6.70 
   0   5   0   16.30    8.80 
   0  -5   0    5.50    8.20 
   0   5   0   -6.50    6.70 
   0   5   0  -12.30    8.30 
   0   5   0   -3.10   10.00 
   0  -6   0   29.70   10.30 
   0   6   0   14.20    8.90 
   0   6   0   20.90   12.90 
   0   6   0   19.00    9.30 
   0   6   0   20.60   11.30 
   0   6   0    2.90   11.50 
   0   7   0   10.70   16.00 
   0   7   0  -14.30   11.30 
   0   7   0   11.00   10.50 
   0   7   0   -0.70   12.40 
   0  -7   0   21.50   10.30 
   0   7   0    2.30   12.20 
   0   8   0   10.20   18.30 
   0   8   0   30.10   15.10 
   0   9   0  -43.50   15.50 
   0   9   0   33.30   21.40 
   0  -9   0   33.10   21.10 
  -1   1   0    0.90    2.80 
   1  -1   0   -0.70    2.40 
   1  -1   0    0.00    2.70 
   1  -1   0   -3.40    3.00 
   1   1   0    0.40    1.50 
  -1   1   0   -1.90    3.10 
  -1   1   0   -1.90    2.50 
  -1   1   0   -1.70    2.50 
   1  -1   0    1.10    2.40 
  -1  -1   0   -3.80    2.70 
   1  -1   0   -0.30    0.60 
   1   1   0    0.60    2.60 
  -1   1   0    2.40    3.50 
  -1  -1   0   -1.60    2.50 
   1   2   0  -11.10    3.00 
  -1  -2   0    0.10    2.30 
   1  -2   0   -4.80    3.90 
   1  -2   0  -15.30    4.70 
   1  -2   0   -0.10    4.90 
  -1   2   0   -1.30    7.60 
  -1   2   0   -1.60    4.60 
  -1   2   0   -2.20    4.60 
  -1   2   0    0.80    5.20 
  -1   2   0   10.40    6.00 
   1   2   0   -2.30    6.40 
   1   2   0   -0.10    3.20 
   1  -2   0   -3.00    3.70 
   1  -2   0   -2.00    2.30 
   1   2   0   -5.70    4.60 
  -1  -2   0   -5.60    5.60 
  -1  -2   0   -7.80    5.40 
  -1  -2   0    5.20    2.50 
   1   2   0   -0.10    4.80 
   1   3   0   -0.70    5.40 
   1   3   0    3.80    5.80 
  -1   3   0    1.90    5.60 
  -1  -3   0    6.20    6.20 
  -1   3   0   13.70    6.80 
   1  -3   0    2.90    7.30 
   1  -3   0   -1.60    6.50 
  -1   3   0   -7.00    4.90 
   1  -3   0   -1.20    2.70 
   1  -3   0   -8.20    4.70 
  -1   3   0   -4.30    6.90 
   1   3   0   -9.30    4.50 
   1  -3   0   -0.80    2.70 
  -1  -3   0    3.20    6.00 
  -1   3   0   -2.10    5.70 
   1   3   0    7.00    6.40 
   1   3   0   -1.80    4.40 
   1   4   0   -4.30    6.70 
  -1   4   0   -3.30    7.80 
   1  -4   0    0.20    4.90 
  -1  -4   0    7.80    7.20 
  -1   4   0    2.50    6.10 
  -1   4   0    1.10    6.30 
  -1   4   0   -7.00    7.40 
   1   4   0  -12.50    7.10 
   1  -4   0   -3.40    5.40 
   1   4   0   -8.00    6.50 
   1  -4   0    1.60    8.20 
   1   4   0   10.90    6.00 
   1   4   0    2.80    5.70 
  -1  -4   0   -0.50    7.10 
  -1   4   0    0.80    6.80 
   1  -4   0    6.40    8.30 
  -1  -5   0    5.00    7.70 
  -1   5   0   12.70    7.10 
  -1   5   0   15.20    9.40 
  -1   5   0   -3.40    6.70 
   1   5   0   -6.40    8.20 
   1   5   0   -3.00    6.30 
   1   5   0    1.60    7.80 
   1   5   0    5.30    6.70 
   1  -5   0   -1.90    4.50 
   1   5   0    3.60    8.40 
   1  -5   0    5.50    8.70 
  -1   5   0    1.20    8.90 
   1  -6   0   16.00   10.50 
  -1  -6   0   15.60   10.40 
  -1   6   0   13.30   11.40 
  -1   6   0   -3.50   11.10 
   1   6   0   14.40   10.90 
  -1   6   0    8.10    9.00 
  -1   6   0   14.60    9.00 
   1   6   0  -11.60    9.10 
   1   6   0   -3.40   10.70 
  -1   6   0   29.20   14.00 
   1   6   0    7.50   10.40 
   1  -7   0    0.60   10.30 
  -1   7   0  -17.00   14.00 
   1   7   0    7.00   13.00 
   1   7   0   -5.10   10.80 
  -1   7   0   21.50   13.60 
  -1   7   0    1.90   12.80 
   1   7   0  -31.90   12.80 
  -1   7   0    9.40   10.20 
   1   7   0   -4.20   12.10 
   1   7   0    6.90   16.70 
  -1   7   0   16.50   15.90 
  -1  -7   0   27.60   11.60 
   1   8   0   14.80   14.90 
  -1   8   0   10.00   17.90 
  -1   8   0    4.60   17.40 
   1   8   0   20.70   21.40 
   1   9   0    1.20   16.60 
  -1   9   0   13.20   16.80 
  -1  -9   0   -8.80   19.60 
   1   9   0  -13.40   19.70 
  -1   9   0   23.70   20.30 
   2  -1   0  493.45   15.70 
   2   1   0  490.55   15.10 
   2   1   0  464.45   14.90 
   2  -1   0  481.75   15.50 
  -2   1   0  466.75   16.40 
  -2   1   0  451.95   16.40 
   2  -1   0  456.75   16.40 
  -2   1   0  483.95   15.60 
  -2   1   0  453.75   16.20 
   2  -1   0  487.85   16.30 
  -2  -1   0  464.05   14.60 
   2  -1   0  472.05   16.50 
  -2  -1   0  451.85   14.50 
   2   2   0  691.53   23.70 
  -2  -2   0  684.53   23.20 
   2  -2   0  669.73   24.00 
  -2   2   0  679.33   24.20 
  -2   2   0  717.33   23.30 
   2   2   0  654.63   22.00 
  -2   2   0  676.93   25.30 
  -2  -2   0  665.23   22.90 
  -2   2   0  677.23   24.50 
   2  -2   0  673.93   22.80 
   2  -2   0  711.83   22.80 
  -2   2   0  680.93   23.20 
   2   2   0  689.53   22.20 
   2  -2   0  681.83   24.20 
  -2   3   0   61.09    7.10 
   2  -3   0   54.39    5.60 
  -2   3   0   69.59    7.90 
  -2  -3   0   62.49    6.90 
   2   3   0   62.39    7.00 
  -2   3   0   63.89   10.10 
  -2   3   0   55.09    6.90 
  -2   3   0   56.29    7.70 
  -2  -3   0   57.49    6.90 
   2   3   0   62.59    5.10 
   2  -3   0   75.19    7.30 
   2  -3   0   65.79    7.20 
   2   3   0   73.79    8.70 
   2   3   0   68.29    5.20 
   2  -3   0   61.59    5.50 
   2   3   0   66.79    6.70 
  -2   4   0   68.79   10.90 
   2   4   0   88.69   10.90 
   2  -4   0   73.59    7.70 
   2   4   0   63.09    8.20 
  -2   4   0   65.99   10.40 
   2   4   0   62.99    6.70 
   2   4   0   61.69    8.20 
  -2   4   0   82.39   10.40 
  -2  -4   0   67.59    8.90 
   2   4   0   58.39    6.70 
   2  -4   0   61.89    9.60 
  -2  -4   0   67.79    8.30 
  -2   4   0   68.49    8.50 
   2  -4   0   73.39   10.00 
  -2   4   0   60.39    8.20 
   2   5   0   13.00   10.00 
   2   5   0   24.90    8.30 
   2   5   0   17.60    9.40 
   2  -5   0   30.10    6.40 
  -2   5   0   18.40   11.10 
  -2   5   0   27.80    8.80 
  -2  -5   0   28.60    8.30 
   2  -5   0   35.60    9.30 
  -2   5   0   31.10   10.40 
  -2   5   0   13.10    7.90 
   2   5   0   15.40    6.80 
   2   5   0   18.80    7.10 
  -2   5   0   23.40    7.80 
   2  -5   0   20.80    5.80 
   2   6   0   -1.40    9.70 
  -2   6   0   -4.10    8.80 
  -2  -6   0   10.00    9.30 
  -2   6   0    1.40    9.60 
  -2   6   0   -3.00   11.40 
  -2   6   0   18.50   13.70 
  -2   6   0    9.70    9.50 
   2   6   0   -9.50    8.60 
   2   6   0   -8.70   10.00 
   2  -6   0    9.00   10.40 
   2   6   0   -8.40    9.90 
  -2   7   0    2.40   10.40 
   2  -7   0   24.30   11.50 
   2   7   0    4.00   12.30 
  -2   7   0  -15.30   12.90 
   2   7   0    3.30   12.30 
  -2   7   0    2.80   18.70 
  -2   7   0   23.00   13.60 
   2   7   0    7.10   15.60 
   2   7   0   17.40   10.70 
   2   7   0   -3.90   11.70 
  -2  -7   0   21.30   10.70 
  -2   7   0    6.30   11.70 
   2   8   0    6.40   14.40 
  -2   8   0   -1.40   20.10 
   2   8   0   23.10   18.90 
  -2   8   0   23.10   15.50 
  -2  -9   0   34.00   22.10 
   2   9   0    1.50   23.60 
  -2   9   0   26.90   20.50 
   2   9   0   -6.80   16.00 
  -3   0   0   -2.10    1.00 
   3   0   0   -0.90    0.90 
  -3   1   0    2.70    3.40 
  -3   1   0   -0.60    4.80 
  -3   1   0   -3.40    3.10 
   3  -1   0   -2.90    3.80 
  -3   1   0    5.20    4.00 
  -3   1   0   -0.20    3.90 
   3  -1   0    5.40    4.90 
   3  -1   0   -4.20    3.00 
   3  -1   0   -0.90    3.20 
   3  -1   0   -0.20    4.00 
   3  -2   0    2.60    5.10 
  -3   2   0    1.30    5.40 
   3  -2   0   -1.40    6.50 
  -3  -2   0   -1.50    3.90 
   3  -2   0   -2.70    5.40 
  -3   2   0    2.50    7.00 
  -3  -2   0   -3.20    4.00 
  -3   2   0   -2.30    5.70 
  -3   2   0   -4.40    6.70 
   3  -2   0   -4.10    8.20 
   3   2   0    1.00    5.30 
  -3   2   0  -11.70    3.60 
   3  -2   0    0.70    5.10 
   3  -3   0    2.10    6.20 
   3   3   0   -3.10    4.60 
  -3   3   0    3.00    5.90 
   3  -3   0    4.40    2.10 
  -3   3   0    3.40    7.60 
  -3  -3   0    1.30    4.90 
  -3  -3   0    2.70    5.50 
   3   3   0    6.30    6.50 
   3  -3   0   -2.50    5.00 
   3  -3   0    0.50    6.00 
  -3   3   0    0.60    7.60 
  -3   3   0   -1.90    6.30 
   3   3   0    4.60    5.00 
   3  -3   0   -1.40    4.90 
  -3   3   0   -4.30    5.90 
  -3   4   0    1.70    6.70 
   3  -4   0   -6.70    6.30 
   3  -4   0    0.00    4.40 
  -3   4   0   -7.10    8.40 
   3   4   0    8.00    6.80 
   3  -4   0    4.50    6.00 
   3  -4   0    0.00    6.80 
  -3  -4   0    0.00    6.00 
  -3   4   0   -2.80    8.10 
   3  -4   0    8.90    8.40 
   3   4   0   -4.40    4.90 
   3   4   0    1.10    4.50 
  -3   4   0    6.30    8.40 
  -3   4   0   -5.60    5.60 
   3  -4   0   -7.90    4.20 
  -3  -4   0    3.20    6.10 
   3   4   0   -0.90    6.10 
   3   4   0    3.10    8.10 
  -3  -5   0   16.20    7.90 
   3   5   0    1.30    6.10 
   3  -5   0    3.10    9.60 
  -3   5   0   -8.90    8.00 
  -3   5   0   -5.90    7.40 
   3   5   0    0.10    8.40 
  -3   5   0   12.00    9.60 
   3  -5   0   13.60    3.80 
   3   5   0  -10.60    7.40 
  -3   5   0  -12.10    7.00 
   3  -5   0   -9.30    6.30 
   3   5   0    6.00    7.20 
   3   5   0   -5.60    5.50 
  -3   5   0   -1.10    9.30 
   3   6   0   -5.60    9.50 
  -3   6   0   -1.10   12.90 
  -3   6   0    4.60    9.50 
   3   6   0    0.00    8.40 
  -3   6   0   24.60   11.00 
  -3  -6   0   12.00    9.10 
   3   6   0   -9.10   11.30 
  -3   6   0    6.80   10.60 
   3   6   0    2.20    9.90 
   3  -6   0   24.90   10.20 
  -3   6   0   -4.70    8.70 
   3   7   0    9.90   13.40 
  -3   7   0  -25.10   14.10 
  -3   7   0   -4.10   13.50 
  -3  -7   0   15.00    9.30 
   3   7   0    9.00   10.50 
   3  -7   0    9.50   11.90 
  -3   7   0   -3.70   15.40 
   3   7   0   -0.30   12.00 
  -3   7   0    9.90   14.20 
  -3   7   0   -2.00   10.90 
   3   7   0   12.30   12.10 
   3   7   0   19.80   16.70 
  -3   7   0  -24.90    9.90 
   3   8   0   27.40   19.10 
  -3   8   0    7.70   15.60 
  -3   8   0  -15.70   16.50 
   3   8   0   -6.10   13.10 
  -3  -8   0   10.50   17.60 
   3   9   0   -2.40   20.30 
  -3  -9   0  -12.00   22.90 
  -3   9   0   -2.60   19.90 
   3   9   0  -18.90   15.20 
  -4   0   0  106.79    4.10 
   4   0   0  101.79    4.20 
  -4   1   0 1181.48   36.60 
   4  -1   0 1195.88   37.70 
  -4  -1   0 1174.68   37.60 
   4  -1   0 1215.18   36.70 
   4  -1   0 1169.58   37.90 
  -4   1   0 1216.68   36.50 
   4  -1   0 1220.08   38.20 
  -4   1   0 1179.58   37.50 
   4  -1   0 1115.49   36.70 
  -4   1   0 1165.88   38.00 
   4   2   0   52.49    5.30 
   4  -2   0   58.39    7.10 
   4  -2   0   32.70    8.10 
   4  -2   0   46.00    6.40 
  -4   2   0   56.19    7.10 
  -4   2   0   43.10    5.60 
  -4   2   0   47.20    7.20 
   4  -2   0   44.20    6.30 
   4  -2   0   50.49    6.90 
  -4   2   0   22.80    7.90 
   4   2   0   52.59    5.20 
   4  -3   0   14.90    5.60 
  -4   3   0    6.00    6.70 
  -4  -3   0    8.20    4.60 
   4  -3   0    4.20    7.90 
   4   3   0    5.30    4.10 
   4   3   0    5.30    4.00 
   4  -3   0    6.60    5.40 
  -4   3   0    9.00    6.10 
  -4  -3   0    4.40    4.60 
  -4   3   0    8.30    8.10 
  -4   3   0   -3.10    6.10 
  -4   3   0    8.70    7.30 
   4   3   0    5.90    6.20 
   4  -3   0   18.40    7.00 
   4  -3   0    4.60    7.00 
   4  -4   0   -4.80    7.10 
   4   4   0    1.20    5.90 
   4   4   0    4.90    5.50 
   4   4   0    4.70    4.10 
   4   4   0    6.50    3.80 
  -4  -4   0   -0.80    5.50 
  -4   4   0   -4.20    8.80 
  -4  -4   0    0.00    5.30 
  -4   4   0  -13.00    7.20 
  -4   4   0   -2.70    5.80 
   4  -4   0   -1.80    5.00 
   4  -4   0   -4.70    4.90 
   4  -4   0   15.50    7.20 
   4   4   0   -0.20    7.40 
  -4   4   0   11.10    9.30 
  -4   4   0  -11.30    5.60 
  -4   5   0   29.60   10.40 
   4  -5   0   22.60   10.70 
  -4   5   0   21.60    7.50 
   4   5   0   17.50    6.40 
   4  -5   0   33.90    7.70 
   4   5   0   25.80    6.50 
   4   5   0   22.70    9.50 
  -4  -5   0   17.30    6.90 
  -4   5   0   29.60    9.60 
  -4   5   0   39.10   11.30 
  -4   5   0   12.00    8.10 
   4   5   0   18.90    8.20 
   4  -5   0   21.30    4.50 
   4   5   0   18.00    7.40 
  -4   6   0   56.89   10.40 
   4   6   0   56.89   13.60 
   4  -6   0   67.49   13.90 
  -4   6   0   63.09   13.30 
  -4   6   0   68.69   14.40 
  -4   6   0   58.49   13.90 
   4   6   0   59.49    9.60 
   4   6   0   48.30   12.10 
  -4  -6   0   67.49    9.80 
   4   6   0   77.89   12.50 
  -4   6   0   64.59   11.70 
   4  -6   0   76.79    9.10 
   4   7   0    4.60   11.30 
  -4   7   0   12.10   12.70 
   4   7   0    2.10   10.00 
  -4   7   0   13.10   10.70 
  -4   7   0   18.80   11.30 
  -4   7   0   -5.10   13.20 
   4  -7   0   26.90   13.30 
   4   7   0    6.10   13.10 
   4   7   0   22.10   17.30 
  -4   7   0    1.50   15.30 
  -4   7   0    1.50   12.00 
   4   7   0   22.90   12.10 
   4   8   0   53.59   19.60 
  -4   8   0   27.30   16.40 
  -4  -8   0   18.30   18.40 
   4   8   0   43.90   15.30 
  -4   8   0   37.20   18.40 
   4   9   0   31.30   21.70 
  -4   9   0   -9.20   18.50 
   4   9   0   -9.50   15.60 
  -4  -9   0    2.80   22.70 
   5   0   0    0.30    2.30 
  -5   0   0   -0.20    1.90 
  -5   1   0   -3.00    5.30 
   5  -1   0    0.50    5.30 
   5  -1   0   -0.60    0.60 
   5   1   0   -2.00    4.50 
  -5  -1   0   -0.20    5.00 
   5  -1   0   -7.30    4.20 
  -5   1   0    1.30    4.20 
   5  -1   0    1.80    5.40 
  -5   1   0   -3.80    4.80 
   5  -1   0  -12.40    6.80 
  -5   1   0   -2.60    6.10 
  -5   1   0   -1.80    3.50 
  -5   2   0   -5.30    6.20 
   5  -2   0   -1.40    4.50 
   5  -2   0   -6.10    4.60 
   5  -2   0   -6.20    7.10 
   5   2   0    2.50    3.40 
   5  -2   0   -3.50    6.60 
  -5   2   0    1.10    4.60 
  -5   2   0    2.10    4.70 
  -5   2   0   -1.80    5.70 
   5  -2   0    7.00    5.80 
  -5   2   0    4.30    7.20 
   5   2   0   -0.40    3.60 
   5   3   0    1.10    6.10 
   5  -3   0   -1.50    6.00 
  -5  -3   0    3.10    3.20 
   5  -3   0    3.20    6.00 
  -5   3   0   -2.20    8.30 
   5  -3   0    8.30    6.90 
  -5   3   0   -5.10    6.40 
  -5   3   0    4.50    7.50 
   5  -3   0   -0.90    6.10 
  -5   3   0    0.20    1.10 
  -5   3   0    4.10    6.90 
   5  -3   0    3.50    8.40 
  -5  -3   0    1.80    3.20 
  -5  -4   0   -2.80    4.70 
   5  -4   0   -1.40    6.00 
   5  -4   0   -2.10    7.50 
   5   4   0   -0.30    5.20 
   5  -4   0   -7.70    7.80 
   5   4   0    9.10    5.70 
  -5  -4   0    1.20    4.40 
   5  -4   0   -8.40    5.80 
  -5   4   0   -5.70    7.70 
  -5   4   0   -7.20    5.90 
  -5   4   0   -7.10    6.80 
  -5   4   0   -2.40    8.90 
   5  -4   0   -4.50    6.90 
   5   4   0    5.10    8.30 
  -5   4   0    6.30    7.80 
  -5   5   0  -15.40    8.10 
   5  -5   0    3.70    8.00 
   5   5   0    2.10    9.80 
   5  -5   0    2.80    5.00 
  -5   5   0    5.20    6.70 
   5   5   0   -1.50    7.30 
  -5   5   0   -2.10    8.70 
   5   5   0    5.00    6.90 
  -5  -5   0   -5.00    5.30 
   5  -5   0    3.70    5.40 
  -5   5   0    9.10   10.20 
   5   5   0    1.70    5.20 
  -5   5   0    4.50    6.90 
   5   6   0   -0.60    7.20 
  -5   6   0   11.30   12.60 
  -5   6   0   22.60   12.90 
   5  -6   0   23.90    3.70 
   5   6   0   -4.50   10.20 
   5   6   0   20.80   11.60 
  -5   6   0   23.20   13.20 
  -5   6   0   -7.10    9.50 
  -5  -6   0   -3.20    6.80 
  -5   6   0   14.10   10.00 
   5  -6   0    3.30   12.00 
   5   6   0    6.30    8.80 
   5   7   0    9.10   12.80 
   5   7   0   13.90   12.50 
  -5   7   0    2.80   12.40 
  -5   7   0   18.40   18.20 
  -5   7   0    5.50    9.70 
   5  -7   0   23.20   13.30 
  -5   7   0   30.00   17.00 
   5   7   0   15.90   10.10 
   5   7   0    8.50   19.80 
   5   7   0   22.70   11.90 
  -5   7   0   -6.30   10.20 
  -5   8   0   19.90   20.00 
  -5  -8   0    6.50   20.50 
   5   8   0  -26.30   16.80 
   5   8   0  -23.50   12.20 
   6   0   0  865.41   27.30 
  -6   0   0  898.31   26.90 
  -6   1   0  273.67   13.20 
  -6  -1   0  274.07   11.20 
   6  -1   0  271.17   11.50 
  -6   1   0  275.87   13.80 
  -6   1   0  281.07   12.40 
   6  -1   0  266.77   12.40 
   6  -1   0  272.27   14.50 
  -6   1   0  290.37   10.60 
   6   1   0  257.77   11.90 
   6  -2   0    0.40    5.80 
  -6   2   0    7.50    4.70 
  -6   2   0   -4.80    4.20 
   6   2   0    0.10    2.60 
  -6   2   0   -8.30    5.40 
   6  -2   0    6.80    6.90 
  -6   2   0   -2.30    5.70 
   6   2   0   -5.80    2.80 
   6  -2   0   -0.40    4.60 
   6  -2   0    0.50    4.70 
  -6   2   0    4.90    7.00 
  -6  -2   0    6.20    5.70 
   6  -2   0    3.30    7.30 
   6  -3   0  313.67   15.70 
  -6   3   0  322.27   16.90 
  -6   3   0  328.67   15.60 
  -6   3   0  350.36   18.80 
  -6   3   0  332.87   15.70 
   6   3   0  322.27   14.50 
   6  -3   0  337.97   17.80 
   6  -3   0  336.17   15.40 
   6  -3   0  300.87   18.80 
   6  -3   0  338.47   17.20 
  -6   3   0  340.87   19.10 
   6  -4   0   44.80    7.60 
   6   4   0   33.30    5.70 
   6  -4   0   48.80   10.70 
   6  -4   0   48.70    7.90 
  -6   4   0   50.09    8.40 
   6  -4   0   45.70    9.50 
   6   4   0   41.70    7.80 
  -6  -4   0   42.70    4.00 
  -6   4   0   53.89    9.50 
   6   4   0   40.60    5.70 
  -6   4   0   41.60   10.70 
  -6  -4   0   33.50    3.80 
  -6   4   0   39.30    9.30 
   6  -4   0   48.60    9.00 
   6  -5   0    9.60    6.70 
  -6   5   0    5.90    5.80 
   6   5   0    6.90    6.90 
  -6   5   0   14.30   10.10 
  -6   5   0   22.00   10.90 
  -6   5   0   10.10    8.20 
   6   5   0   12.00    5.00 
   6  -5   0    6.70    4.30 
  -6   5   0    1.90   10.20 
   6  -5   0   18.90    6.60 
   6   5   0   20.90    9.20 
   6   5   0   21.20    6.90 
   6  -5   0    8.40    8.20 
   6  -6   0   89.49   11.10 
   6   6   0   73.59   11.60 
  -6   6   0   81.59   11.60 
   6   6   0   56.79   11.60 
  -6   6   0   69.39   13.90 
  -6   6   0   70.39   14.60 
   6   6   0   99.39   14.00 
  -6   6   0   69.29   15.10 
   6  -6   0   96.59   15.40 
  -6   6   0   59.19   10.70 
   6   6   0   77.69    9.70 
  -6   7   0   20.60   13.00 
   6   7   0    1.60   11.80 
  -6   7   0  -10.00   11.40 
   6  -7   0   15.20   13.60 
  -6   7   0    8.80    9.40 
   6   7   0    7.30   18.20 
  -6   7   0   11.00   14.00 
   6   7   0    5.60   12.60 
  -6   7   0  -15.10   14.40 
   6   7   0  -10.10   10.50 
   6   7   0   -1.20   10.40 
  -6  -7   0   40.80   16.50 
   6   8   0   57.99   15.90 
  -6  -8   0   16.30   18.00 
   6   8   0   38.70   19.90 
  -6   8   0   35.00   17.90 
  -7   0   0    5.00    3.10 
   7   0   0   -3.60    4.40 
   7   0   0   -0.80    3.40 
  -7   1   0    2.30    6.90 
  -7   1   0   -0.50    5.20 
   7  -1   0   -2.40    7.70 
   7  -1   0    6.40    4.20 
  -7   1   0    7.00    3.60 
   7  -1   0    0.60    4.80 
   7   1   0   -3.70    4.40 
   7  -1   0  -12.10    6.40 
  -7   1   0    2.00    5.20 
  -7  -1   0    6.70    4.30 
  -7  -2   0   -2.90    6.00 
  -7   2   0   -2.40    5.00 
   7  -2   0    2.20    4.80 
  -7   2   0   -0.80    4.20 
  -7   2   0    0.00    6.90 
  -7   2   0   -3.30    5.20 
   7  -2   0    5.80    7.50 
   7  -2   0   -0.50    6.00 
   7  -2   0   -1.30    6.00 
   7  -2   0   -0.90    4.80 
   7  -3   0   -5.40    6.00 
  -7   3   0    4.50    6.00 
   7  -3   0    6.20    8.50 
   7  -3   0    7.20    7.00 
   7  -3   0   -6.80    9.10 
  -7  -3   0    7.50    9.00 
   7  -3   0   -1.90    7.40 
  -7   3   0  -10.00    7.40 
  -7   3   0    2.60    7.30 
  -7   3   0   -4.60    5.70 
   7   3   0    5.10    5.40 
  -7   3   0    0.90    9.00 
   7  -4   0    7.60    7.60 
  -7   4   0    6.40    6.40 
  -7   4   0    0.00    7.30 
   7  -4   0    0.70    7.80 
  -7   4   0   -2.30    9.20 
   7   4   0   -6.30    4.10 
   7  -4   0   -0.20    6.40 
   7  -4   0   -1.30    9.40 
   7   4   0   -4.40    6.80 
  -7   4   0   -0.20    9.60 
   7  -4   0    4.50    6.70 
  -7   4   0   -8.90    7.40 
   7   4   0   -2.30    4.00 
  -7   5   0    4.40    2.80 
   7   5   0   -7.70    7.60 
   7   5   0    0.80    3.80 
  -7   5   0   -5.00    9.90 
   7  -5   0    6.00    9.60 
   7  -5   0   -4.90    7.10 
  -7   5   0   -7.80    9.90 
  -7   5   0   -3.70    9.10 
   7   5   0  -10.90    6.40 
  -7   5   0  -10.10    7.80 
   7  -5   0   13.30    7.00 
   7   5   0    9.80    6.40 
   7  -5   0   10.90   10.10 
  -7  -6   0   10.30   14.00 
   7   6   0   15.50   10.60 
  -7   6   0    3.10   10.20 
   7  -6   0   26.10   10.00 
   7   6   0    3.60    7.20 
  -7   6   0    6.90    2.40 
  -7   6   0    3.50   11.40 
   7   6   0    5.70    8.80 
   7   6   0   21.40    9.70 
  -7   6   0    5.70   12.50 
  -7   6   0  -11.50   10.60 
  -7   6   0   12.30   15.30 
  -7   7   0    5.60    3.40 
  -7  -7   0   19.20   16.70 
   7  -7   0   29.00   14.20 
   7   7   0   -9.10   11.30 
   7   7   0   13.40   12.20 
   7   7   0  -12.40   16.70 
  -7   7   0    8.40   10.40 
  -7   7   0    6.10   13.60 
  -7   7   0  -13.00   14.40 
   7   7   0   -4.00   10.10 
  -7   8   0   -4.00   16.60 
   7   8   0   -3.00   12.40 
  -7  -8   0   13.90   17.10 
   7   8   0  -18.20   17.50 
   8   0   0  106.59    7.50 
  -8   0   0  115.09    5.90 
   8   0   0  109.79    7.00 
   8  -1   0 2527.65   81.79 
   8  -1   0 2760.22   80.09 
  -8   1   0 2691.93   81.39 
  -8   1   0 2661.93   81.19 
   8   1   0 2625.24   81.69 
  -8   1   0 2587.74   81.79 
  -8   1   0 2689.03   79.19 
   8  -1   0 2779.52   80.19 
   8  -1   0 2646.34   82.29 
   8  -2   0   34.20    7.20 
  -8   2   0   25.20    5.40 
  -8  -2   0   27.40    6.60 
   8  -2   0   26.70    8.30 
   8  -2   0   37.20    7.30 
  -8   2   0   32.00    6.70 
  -8   2   0   31.40    5.00 
   8  -2   0   37.50    5.80 
  -8   2   0   23.80    8.10 
   8  -2   0   38.20    6.70 
  -8   2   0   37.90    7.10 
   8  -3   0   46.20    8.40 
   8  -3   0   56.39   11.20 
  -8   3   0   53.99    8.10 
  -8  -3   0   52.89    9.60 
   8   3   0   62.89    6.20 
   8  -3   0   53.29    9.50 
  -8   3   0   61.89    9.20 
   8  -3   0   73.59    9.80 
   8   3   0   51.49    6.00 
  -8   3   0   67.19   11.00 
  -8   3   0   54.09    7.80 
   8  -3   0   45.90    7.90 
   8  -4   0   26.10    7.70 
  -8   4   0   30.60    9.10 
   8   4   0   24.40    7.00 
  -8   4   0   26.10    7.20 
   8  -4   0   16.10   11.70 
   8  -4   0   18.90    9.80 
   8  -4   0   31.00    7.60 
  -8   4   0   22.90    7.00 
   8  -4   0   22.90    8.20 
  -8   4   0   12.60   10.00 
  -8  -4   0   30.00   11.30 
  -8   4   0   46.10   10.80 
  -8   5   0   13.60   10.30 
  -8   5   0   30.30    9.50 
   8  -5   0   39.80   10.40 
  -8   5   0   26.20   11.60 
   8  -5   0   26.80   11.10 
   8   5   0   19.40    7.00 
   8   5   0   39.10    6.50 
  -8  -5   0   23.90   12.00 
   8   5   0   31.10    9.50 
   8  -5   0   29.90    8.10 
   8  -5   0   28.00    7.50 
  -8   5   0   23.50    8.80 
  -8   5   0   24.70   10.10 
  -8  -6   0    5.80   13.30 
  -8   6   0   19.10   10.60 
   8  -6   0   22.10    8.30 
   8   6   0    8.90    9.00 
   8  -6   0    6.80   11.00 
  -8   6   0   23.90   14.80 
   8  -6   0    9.00    7.90 
   8   6   0   23.60    8.80 
  -8   6   0    9.20   10.00 
  -8   6   0   21.10   13.80 
   8   6   0    3.30   10.40 
   8   7   0   21.60   14.10 
  -8   7   0   -7.60   11.40 
  -8  -7   0   -2.20   15.00 
  -8   7   0   18.90   11.10 
   8   7   0   18.20   11.00 
   8  -7   0    2.80   12.40 
   8   7   0   16.10   11.80 
   8   7   0    9.90   16.80 
  -8   7   0    8.70   16.50 
  -8   7   0   -5.00   16.70 
   8   8   0   -5.50   19.10 
  -8  -8   0    2.80   17.10 
   8   8   0   -2.50   12.40 
  -8   8   0  -15.60   15.80 
   9   0   0   -0.90    1.10 
   9   0   0    2.10    4.00 
   9   0   0   -1.80    1.10 
  -9   0   0    0.60    2.90 
   9   0   0   -5.60    4.20 
   9   1   0   -4.60    3.50 
   9  -1   0   -4.70    4.90 
   9  -1   0  -12.40    6.10 
   9  -1   0    1.10    3.70 
   9  -1   0    4.60    5.30 
  -9   1   0   -2.70    5.30 
  -9   1   0    5.80    2.40 
   9  -1   0    1.40    3.50 
  -9   1   0    1.70    3.60 
  -9   1   0    2.20    4.00 
   9  -2   0    8.40    5.00 
   9  -2   0   -3.00    6.20 
   9  -2   0  -15.70    7.30 
  -9   2   0   -2.00    5.70 
   9  -2   0   -7.80    6.20 
  -9   2   0   -2.70    4.50 
  -9   2   0   -6.80    7.00 
  -9   2   0   -3.70    4.50 
  -9  -2   0   -1.50    5.20 
   9  -2   0   -0.20    5.00 
  -9   2   0    0.10    5.30 
   9  -3   0   -0.70   10.10 
  -9   3   0   -1.00    9.20 
   9  -3   0   -5.70    8.10 
   9   3   0   -6.10    4.30 
  -9  -3   0  -10.00    7.50 
  -9   3   0    4.30    6.10 
   9  -3   0    0.10    7.30 
   9   3   0   -3.20    4.20 
  -9   3   0   -8.50    7.10 
  -9   3   0   -2.60    5.70 
   9  -3   0    4.00    7.60 
   9  -3   0   -1.60    7.50 
  -9   4   0   -7.90    6.00 
   9  -4   0   -2.10    9.90 
   9  -4   0   -2.20    8.70 
   9  -4   0  -16.30    6.80 
   9  -4   0    5.50    8.30 
  -9  -4   0   10.10    8.80 
  -9   4   0  -11.20    7.40 
  -9   4   0  -13.40    9.30 
   9  -4   0   -3.90    7.00 
   9   4   0    2.50    6.50 
  -9   4   0   15.10    9.30 
   9  -5   0   -6.40    6.90 
  -9   5   0    1.10    8.40 
  -9  -5   0  -16.00    9.90 
   9  -5   0    5.90    7.30 
  -9   5   0   -3.40    8.60 
   9  -5   0   -1.40   12.40 
   9   5   0   -7.50    5.80 
   9  -5   0   14.00    9.00 
   9   5   0    3.40    8.30 
   9   5   0    3.70    5.40 
  -9   5   0   -8.00    8.80 
  -9   5   0   21.50   11.30 
   9   6   0   -4.60    8.90 
  -9   6   0   25.90   13.80 
  -9   6   0   12.80   12.50 
  -9   6   0   11.90   10.50 
   9   6   0    2.50    8.10 
  -9   6   0   21.60   10.70 
   9   6   0   -8.30   10.70 
   9  -6   0    6.10   10.60 
   9  -6   0   20.40    8.80 
  -9  -6   0   14.20   15.80 
   9  -6   0  -13.90   11.40 
  -9  -7   0   26.40   15.80 
   9   7   0   10.80   10.90 
   9   7   0   16.80   16.90 
  -9   7   0  -19.30   13.80 
  -9   7   0    8.00   16.20 
  -9   7   0    7.50   11.20 
   9   7   0   -2.40   13.30 
   9  -7   0   27.50   10.50 
   9   7   0  -14.10   10.50 
  -9   7   0   -4.40   10.10 
   9   8   0  -27.30   12.90 
  -9  -8   0   -3.70   19.20 
  -9   8   0   -6.50   18.10 
   9   8   0   16.50   20.10 
 -10   0   0  390.46   12.50 
  10   0   0  368.76   11.60 
  10   0   0  369.26   14.20 
  10   0   0  367.56   11.60 
  10   0   0  377.66   12.80 
  10   1   0  373.46   13.40 
 -10   1   0  367.96   13.50 
 -10   1   0  361.76   13.30 
  10  -1   0  344.47   16.40 
  10  -1   0  378.26   14.70 
  10  -1   0  354.06   15.40 
 -10   1   0  394.86   16.20 
  10  -1   0  385.96   13.60 
 -10  -2   0   -7.10    4.70 
  10  -2   0   -3.40    8.20 
 -10   2   0    6.80    5.30 
 -10   2   0    3.30    7.40 
  10  -2   0    0.50    4.90 
 -10   2   0    4.60    6.00 
 -10   2   0    0.50    4.60 
  10  -2   0    0.80    7.60 
  10  -2   0    3.20    7.50 
  10  -2   0   -1.40    5.90 
  10  -3   0  827.22   31.70 
 -10   3   0  877.61   30.80 
  10   3   0  866.41   27.30 
 -10   3   0  832.52   30.10 
  10  -3   0  910.31   33.30 
 -10   3   0  880.31   34.20 
  10  -3   0  817.62   33.10 
 -10   3   0  880.31   32.60 
  10  -3   0  871.51   31.30 
  10   3   0  862.11   27.50 
  10  -3   0  887.51   34.90 
 -10  -3   0  828.52   32.00 
  10   4   0   19.10    6.50 
  10  -4   0   34.40    9.70 
  10  -4   0   25.60   10.00 
 -10   4   0   23.60    6.70 
 -10   4   0   31.00    8.80 
  10  -4   0   35.90   11.40 
  10  -4   0    8.50    8.00 
  10  -4   0   18.80    7.90 
 -10  -4   0   22.60    9.30 
 -10   4   0   27.10    7.30 
 -10   4   0   28.00   10.90 
 -10   5   0   82.39   14.20 
 -10   5   0   89.19   12.60 
  10  -5   0   96.59   11.60 
  10  -5   0   84.99   13.50 
 -10   5   0   74.79   10.70 
 -10  -5   0   85.69   13.40 
  10   5   0  100.59    7.60 
  10  -5   0   80.09   11.10 
  10   5   0   82.49   10.60 
  10  -5   0   91.69   14.80 
  10   5   0   81.19    7.40 
 -10   5   0   82.69   10.50 
  10  -6   0   61.69   12.60 
  10   6   0   42.60   10.90 
 -10   6   0   41.10   10.30 
  10   6   0   43.60    8.90 
  10   6   0   47.30   10.10 
 -10   6   0   31.90   14.90 
  10  -6   0   44.10   10.60 
 -10   6   0   27.70   11.10 
  10  -6   0   41.60    9.70 
 -10   6   0   29.90   14.90 
  10  -6   0   29.70   13.80 
 -10  -6   0   47.30   14.90 
  10   7   0  -10.50   16.30 
 -10   7   0    4.70   14.80 
 -10   7   0   -1.90   10.60 
 -10   7   0    9.70   11.70 
  10  -7   0   14.70   11.10 
  10   7   0   15.70   11.30 
  10   7   0   18.50   10.60 
  10  -7   0   40.10    8.00 
 -10  -7   0   22.60   15.50 
 -10   7   0   -4.70   13.60 
  10   7   0   -3.90   12.70 
  10   8   0   -5.00   21.90 
 -10   8   0  -11.10   18.00 
  10   8   0    4.30   12.90 
 -10  -8   0  -17.90   16.00 
  11   0   0    1.00    1.40 
  11   0   0    0.70    3.50 
  11   0   0   -0.90    4.00 
  11   0   0    3.20    1.40 
 -11   0   0    1.60    2.50 
 -11   1   0    1.20    2.90 
  11   1   0    0.50    3.10 
 -11   1   0   -1.40    2.00 
  11  -1   0    2.50    6.40 
  11  -1   0    2.60    3.30 
  11  -1   0    1.70    4.10 
  11  -1   0    0.30    4.40 
 -11   1   0   -0.70    4.90 
 -11   2   0    0.20    8.60 
  11  -2   0   -3.80    6.50 
  11  -2   0    5.70    6.60 
 -11   2   0    1.70    4.30 
  11  -2   0   -1.30    2.10 
  11  -2   0   13.00    8.70 
 -11  -2   0    8.10    5.40 
 -11   2   0   12.40    7.00 
  11  -2   0   -2.10    5.10 
 -11   2   0    5.60    5.10 
  11  -3   0    2.90    8.40 
 -11   3   0   -5.30    7.70 
  11  -3   0    1.00    9.80 
 -11   3   0   10.10    6.20 
  11  -3   0   -4.70    6.20 
 -11  -3   0   -2.50    7.70 
  11  -3   0    6.80    6.60 
  11  -3   0   -5.60    7.80 
 -11   3   0   -8.70    7.70 
 -11   3   0   -3.60    9.20 
 -11   3   0    2.20    6.40 
 -11   4   0    9.40    6.90 
  11   4   0   -1.40    5.20 
  11  -4   0   -5.00   12.00 
  11  -4   0   -3.50    8.10 
 -11  -4   0    3.60    9.60 
  11  -4   0    0.30    7.30 
  11  -4   0   -7.60    7.60 
  11  -4   0   -8.00    8.20 
 -11   4   0   -5.00    6.00 
 -11   4   0    9.90   11.30 
 -11   4   0    3.80    7.80 
  11  -5   0  -22.10    7.70 
  11  -5   0    4.80   10.90 
  11  -5   0    2.90   11.80 
 -11   5   0   11.50    7.60 
 -11  -5   0    2.60   12.10 
 -11   5   0    4.90   11.20 
  11  -5   0   -2.70    8.20 
 -11   5   0   16.70   11.70 
  11   5   0    7.70    7.50 
  11   5   0   -5.30    4.00 
 -11   5   0   -3.70    8.40 
  11   5   0   -0.70    4.20 
  11  -6   0    9.90   13.20 
 -11   6   0   -5.50   10.10 
 -11   6   0  -16.50    9.60 
  11  -6   0   -3.40    9.10 
  11   6   0    9.30    8.20 
  11  -6   0    9.40    8.50 
 -11   6   0  -14.20   11.50 
  11   6   0   -9.10   10.30 
 -11   6   0    7.30   13.90 
  11  -6   0  -18.10   11.50 
  11   6   0    5.00    7.70 
 -11  -6   0    5.50   12.70 
 -11   7   0   25.90   16.30 
 -11   7   0    2.80   10.20 
 -11  -7   0   46.10   17.60 
  11  -7   0   31.60   15.60 
  11   7   0    2.20    9.40 
  11  -7   0    4.10   10.20 
  11   7   0  -16.30   16.10 
  11   7   0  -11.40   10.50 
 -11   7   0  -28.00   10.20 
  11   7   0   -1.00   10.50 
 -11  -8   0   24.10   17.00 
  11   8   0    4.90   12.30 
 -11   8   0    2.40   15.90 
  11   8   0   11.20   19.20 
 -11   8   0    8.40   18.10 
  12   0   0   95.29    3.80 
  12   0   0   91.39    3.80 
 -12   0   0   98.69    4.90 
  12   0   0   92.19    5.90 
  12   0   0   83.49    7.30 
 -12   1   0  752.72   27.20 
  12  -1   0  749.42   26.50 
  12  -1   0  757.22   27.10 
  12  -1   0  781.92   25.20 
 -12   1   0  790.32   24.70 
  12   1   0  807.52   25.40 
  12  -1   0  772.12   28.30 
 -12   2   0   -0.70    5.00 
  12   2   0    9.00    5.40 
  12  -2   0    6.20    5.40 
 -12   2   0   -2.20    4.90 
 -12   2   0   -2.00    4.00 
 -12   2   0   -2.00    6.80 
  12  -2   0   -2.70    8.60 
 -12  -2   0   -3.90    4.30 
  12  -2   0   -4.10    6.90 
  12  -2   0    7.10    7.00 
  12  -2   0    3.10    1.10 
 -12   2   0    1.30    7.70 
 -12   3   0   81.09   10.00 
 -12   3   0   60.79    7.10 
 -12  -3   0   89.59    9.30 
  12  -3   0   69.49   10.50 
  12  -3   0   82.09   12.00 
  12  -3   0   87.39    8.90 
 -12   3   0   70.79    9.90 
 -12   3   0   80.39    8.20 
 -12   3   0  104.19   12.00 
  12  -3   0   61.39    9.50 
  12  -3   0   86.49   12.70 
 -12  -4   0    8.90    9.20 
 -12   4   0    6.40    6.00 
 -12   4   0    4.70   10.20 
  12  -4   0    8.70   10.20 
 -12   4   0   14.60    8.30 
 -12   4   0   -2.60    8.50 
 -12   4   0    8.30    8.40 
  12  -4   0    0.50    7.90 
 -12   4   0    9.00    6.40 
  12  -4   0   15.90    9.60 
  12  -4   0    8.20    8.40 
  12   4   0    9.10    5.40 
  12  -4   0    3.80   10.80 
  12   5   0   39.50    8.70 
  12  -5   0   34.70   12.80 
 -12  -5   0   17.00   11.90 
 -12   5   0   15.40    9.00 
  12  -5   0   11.30    9.10 
 -12   5   0   33.60   11.60 
  12  -5   0   24.00   12.90 
 -12   5   0    7.60    8.90 
  12  -5   0   14.40    9.50 
 -12   5   0   14.40   12.20 
 -12   6   0   22.90   10.60 
  12  -6   0   33.80   16.30 
  12   6   0   32.10   11.60 
  12   6   0   14.70    7.70 
  12   6   0   22.20    7.40 
 -12   6   0   10.50   14.30 
  12  -6   0   23.10    9.50 
  12  -6   0   18.20    9.50 
 -12  -6   0    9.80   13.00 
 -12   6   0   23.90   10.70 
  12  -6   0   22.80   11.70 
 -12   6   0   18.60   12.50 
  12   7   0    2.60   16.80 
  12   7   0    9.40   10.80 
 -12   7   0   -3.50   15.80 
 -12  -7   0   -4.70   14.00 
  12  -7   0   16.90   13.60 
 -12   7   0    9.10   11.50 
  12   7   0   13.80    9.60 
  12   7   0    4.00    9.70 
 -12   7   0    9.00   14.10 
  12  -7   0    9.60   13.10 
  12   8   0  -36.50   20.10 
 -12   8   0   22.50   18.30 
 -12  -8   0    7.20   16.20 
 -12   8   0    7.70   15.60 
  12   8   0   35.40   13.80 
  13   0   0   -2.30    1.60 
  13   0   0   -4.00    3.40 
  13   0   0    2.80    5.10 
  13   0   0    0.20    1.90 
 -13   0   0   -0.90    2.30 
  13  -1   0    1.50    6.90 
 -13   1   0    3.80    2.50 
 -13   1   0  -12.30    5.80 
 -13   1   0   -1.70    2.60 
  13  -1   0   -2.20    5.20 
  13  -1   0    1.00    3.40 
  13   1   0   -2.70    3.80 
  13  -1   0    1.90    5.20 
  13   1   0    0.50    1.80 
 -13   2   0    0.20    4.20 
  13  -2   0   -2.50    7.20 
  13   2   0   -5.50    5.00 
  13  -2   0  -13.40    8.80 
 -13   2   0    2.20    4.90 
  13  -2   0    2.50    7.10 
 -13   2   0    1.50    6.70 
 -13   2   0   10.70    7.80 
  13  -2   0   -0.20    5.50 
  13  -2   0    1.20    3.70 
 -13   2   0    0.20    3.70 
 -13   3   0   -8.70    7.30 
  13  -3   0   -5.10    6.20 
  13  -3   0   -2.40   10.10 
  13  -3   0   -7.70    9.40 
 -13   3   0    0.60    6.50 
 -13   3   0   -5.70    4.60 
 -13  -3   0   -3.20    6.30 
 -13   3   0  -10.30    8.20 
  13  -3   0   -1.40    7.30 
  13  -3   0  -15.10    7.50 
 -13   3   0   11.30    7.70 
 -13   4   0   -8.30    6.30 
  13   4   0    2.50    5.10 
  13  -4   0  -12.40    7.70 
 -13   4   0    5.20    7.80 
 -13   4   0   17.10   10.30 
  13  -4   0   -4.90   10.60 
 -13   4   0    2.20    5.90 
  13  -4   0   -0.90    9.00 
  13  -4   0    5.20    8.70 
 -13  -4   0    4.10    8.70 
 -13   4   0    5.30   10.40 
  13  -5   0  -29.00   11.30 
 -13   5   0   -4.10   11.40 
  13  -5   0    5.70   10.80 
  13  -5   0   -2.00    9.00 
 -13  -5   0    0.80   10.10 
 -13   5   0   10.80   11.10 
 -13   5   0    6.70   11.40 
  13  -5   0    9.50    9.60 
 -13   5   0    0.10    8.10 
 -13   5   0   -7.80    6.90 
  13   5   0   -5.70    7.20 
 -13  -6   0  -17.30   11.60 
  13  -6   0   -4.50   12.80 
 -13   6   0   18.40   14.30 
  13   6   0  -22.20    8.70 
 -13   6   0   -6.70    8.30 
  13  -6   0  -13.40   10.40 
 -13   6   0   -4.30   12.60 
 -13   6   0   -0.40   11.60 
 -13   6   0  -17.00    9.00 
  13   6   0    0.80   14.80 
  13  -6   0   14.30   13.80 
  13   6   0   -0.80    6.70 
  13   6   0   -2.10    7.20 
  13  -6   0   -7.80    8.90 
 -13   7   0   -5.10   10.70 
  13   7   0  -15.10    9.10 
  13  -7   0   14.30   13.70 
  13  -7   0   -8.60    9.90 
 -13   7   0    7.40   14.20 
  13  -7   0    1.50   13.80 
  13   7   0    3.20   11.30 
 -13   7   0   26.50   16.00 
  13   7   0  -11.00   16.60 
  13   7   0   17.20    9.20 
 -13  -7   0   -0.90   16.10 
 -13  -8   0    8.10   17.80 
 -13   8   0   34.50   15.70 
  13   8   0    5.00   19.70 
  13   8   0    1.80   12.20 
 -13   8   0   21.00   18.40 
  14   0   0  366.46   15.30 
  14   0   0  361.76   13.30 
  14   0   0  369.16   12.20 
 -14   0   0  393.96   12.60 
  14   0   0  373.26   12.30 
 -14   1   0   38.40    3.10 
  14  -1   0   31.90    6.30 
  14  -1   0   31.10    4.60 
 -14   1   0   41.30    6.30 
  14  -1   0   27.30    6.50 
  14  -1   0   34.00    8.00 
  14   1   0   32.60    3.10 
 -14   1   0   35.70    3.20 
  14  -2   0  128.59   11.00 
 -14   2   0  121.19    8.80 
  14   2   0  120.59    9.70 
  14  -2   0  141.19   11.20 
  14  -2   0  119.39   12.80 
 -14   2   0  113.49    9.30 
 -14   2   0  117.89    7.20 
  14  -2   0  145.69   10.50 
  14  -2   0  155.48   12.70 
 -14   2   0  148.09   12.80 
 -14   2   0  134.99    7.50 
  14  -3   0  263.67   17.00 
  14  -3   0  244.98   19.40 
 -14   3   0  265.57   14.90 
 -14   3   0  259.27   17.90 
  14  -3   0  270.47   15.40 
 -14  -3   0  262.27   13.50 
  14  -3   0  241.18   14.90 
 -14   3   0  253.47   13.70 
 -14   3   0  293.37   16.80 
  14  -3   0  257.27   17.80 
 -14   3   0  275.67   13.30 
  14  -4   0    4.30   11.60 
  14  -4   0    7.00    7.10 
 -14   4   0   14.40   10.40 
 -14   4   0    8.30    8.40 
 -14   4   0    7.60    6.70 
  14  -4   0   10.40    8.90 
  14   4   0   -0.60    4.50 
 -14   4   0   19.50    6.20 
 -14  -4   0   10.00    8.70 
 -14   4   0    6.30    9.10 
  14  -4   0   12.10    9.60 
 -14   5   0   16.70   12.90 
 -14   5   0   10.60    7.80 
  14  -5   0    9.00   13.60 
  14  -5   0   20.30   11.50 
 -14  -5   0    8.10    9.80 
 -14   5   0    0.90    8.20 
  14  -5   0   26.80   10.30 
 -14   5   0   16.70   10.40 
  14   5   0   11.50    8.00 
 -14   5   0    7.00   13.10 
  14  -5   0   19.40   10.20 
  14  -6   0   12.30   14.00 
  14   6   0   -0.80   16.10 
  14   6   0    6.90    6.10 
  14   6   0   -6.20    8.80 
 -14   6   0  -12.20   13.50 
 -14   6   0  -16.40    8.90 
 -14   6   0   -3.50    9.90 
  14  -6   0    7.10   11.20 
 -14   6   0   -4.20   12.50 
  14  -6   0    1.70   14.00 
 -14  -6   0   -7.60   11.80 
 -14   6   0    3.30   12.80 
  14   6   0   10.90    6.60 
  14  -6   0    2.40   11.00 
  14  -7   0   33.50   15.30 
  14  -7   0   -5.20   12.80 
  14   7   0   10.50    8.90 
  14   7   0    7.00    9.90 
 -14   7   0   -1.90   16.30 
 -14   7   0   14.90   11.00 
 -14   7   0    8.80   14.40 
  14   7   0   -3.20   11.10 
  14  -7   0    7.30   10.30 
  14   7   0   -8.20   17.10 
 -14  -7   0    0.00   13.40 
 -14   8   0   11.80   16.70 
 -14   8   0   24.90   18.30 
  14   8   0   -4.20   11.30 
 -14  -8   0   -2.70   16.60 
  14   8   0    5.70   20.10 
  15   0   0    6.10    2.30 
  15   0   0    0.60    3.50 
  15   0   0    7.20    5.70 
  15   0   0    6.00    2.50 
 -15   0   0    7.00    2.60 
 -15   1   0    1.60    2.00 
  15  -1   0   -1.10    4.90 
  15  -1   0   -3.70    5.90 
  15   1   0   -0.70    6.20 
 -15   1   0    2.70    6.00 
 -15   1   0    0.00    2.10 
  15  -1   0    4.70    3.70 
  15  -1   0    7.60    7.70 
  15   1   0    4.70    3.10 
 -15   2   0    3.30    3.20 
  15   2   0   -5.20    5.50 
  15  -2   0   -2.00    6.90 
 -15   2   0    0.20    2.90 
 -15   2   0    1.60    8.60 
  15  -2   0    2.50    7.10 
 -15   2   0   -3.20    5.60 
  15  -2   0   -5.70    8.90 
  15  -2   0   -7.40    5.80 
  15  -2   0   -2.90    6.00 
 -15   2   0    5.60    4.90 
  15  -3   0    5.30   10.10 
  15  -3   0   -7.10    6.30 
 -15   3   0   -6.00    6.70 
 -15   3   0  -10.30    5.50 
 -15   3   0    3.50    7.10 
  15  -3   0   -6.80    7.40 
 -15   3   0   -0.20    4.20 
 -15  -3   0   10.40    6.30 
  15  -3   0    8.10    9.60 
  15  -3   0    7.30    9.80 
 -15   3   0    5.60    9.00 
 -15  -4   0    9.50    8.10 
 -15   4   0   -0.50    5.50 
  15  -4   0   -4.30    6.90 
 -15   4   0   -1.60    7.90 
  15  -4   0    1.50   11.20 
  15   4   0    1.90    4.50 
  15  -4   0    8.20    8.00 
  15   4   0   -5.20    4.50 
  15  -4   0  -13.80   10.70 
 -15   4   0   15.80   10.50 
 -15   4   0   -7.30    9.80 
 -15  -5   0  -15.00   10.60 
 -15   5   0   -4.10   10.00 
  15  -5   0   -8.90   12.90 
 -15   5   0   25.90   13.70 
  15  -5   0   15.80   10.40 
 -15   5   0   13.80    8.60 
 -15   5   0   10.10    8.70 
  15   5   0    0.30    7.20 
 -15   5   0   -9.80   14.00 
  15  -5   0   15.20    9.90 
  15  -5   0   24.50   14.40 
  15  -6   0  -11.00   13.60 
 -15   6   0    6.40   16.30 
 -15   6   0  -13.50    9.10 
  15  -6   0    9.50   10.60 
 -15   6   0  -18.10   11.80 
 -15   6   0   -3.30    8.30 
 -15  -6   0   -3.40   13.00 
  15   6   0    2.30    5.80 
 -15   6   0    0.40   12.90 
  15  -6   0    0.40   16.40 
  15  -6   0  -12.30    9.90 
  15   6   0   -7.00    9.10 
  15   6   0  -27.60   15.20 
 -15   7   0    4.70    9.70 
 -15  -7   0   13.30   15.20 
  15   7   0   21.80    9.10 
  15  -7   0    0.40   15.90 
 -15   7   0  -11.10   13.50 
  15   7   0  -16.30    8.90 
  15  -7   0   25.90   15.70 
  15   7   0   17.00   21.10 
 -15   7   0   47.60   15.00 
  15   7   0   10.20   10.70 
  15  -7   0  -15.80   10.60 
 -15  -8   0   -2.60   16.70 
 -15   8   0    7.70   17.60 
  15   8   0   11.80   11.30 
  15   8   0   -6.30   20.20 
 -15   8   0   17.80   16.30 
  16   0   0   72.19    4.90 
  16   0   0   63.69    7.60 
  16   0   0   69.19    4.40 
 -16   0   0   71.99    4.40 
  16   0   0   71.09    5.90 
  16   1   0  170.68    7.80 
  16  -1   0  165.88    8.80 
 -16   1   0  148.79    5.60 
 -16   1   0  156.08   10.90 
  16  -1   0  152.48   10.60 
  16   1   0  151.88   12.20 
  16  -1   0  163.78   14.60 
  16  -1   0  148.19   11.30 
 -16   1   0  167.18    5.80 
  16   2   0   61.29    7.80 
 -16   2   0   52.09    8.80 
  16  -2   0   55.59   11.30 
  16  -2   0   53.49   10.00 
  16  -2   0   73.49    8.00 
 -16   2   0   54.29    6.10 
 -16   2   0   46.00    6.40 
  16  -2   0   58.29    8.90 
  16  -2   0   59.69    7.70 
 -16   3   0   -1.60    4.60 
  16  -3   0   14.30    8.80 
 -16   3   0   -5.00    6.40 
 -16   3   0    1.40    5.50 
  16  -3   0    3.90    9.90 
 -16   3   0   -1.10    6.60 
 -16   3   0   11.20    9.30 
  16  -3   0   -3.70    7.50 
  16  -3   0   -0.90    7.30 
  16  -3   0    3.00   11.80 
 -16   4   0  -13.30    8.20 
  16  -4   0   -0.10    9.90 
  16  -4   0    3.40   11.70 
 -16   4   0    0.20    7.60 
  16   4   0   -7.70    3.90 
 -16   4   0  -13.50   10.10 
 -16  -4   0   -3.80    7.20 
  16  -4   0    4.50    9.20 
  16  -4   0   -3.10    7.30 
 -16   4   0   -7.70    6.00 
  16   4   0    1.40    4.10 
 -16   5   0  -13.90    7.70 
 -16  -5   0   12.90   10.80 
  16  -5   0   -2.10   10.70 
  16  -5   0   18.20   12.40 
  16  -5   0   19.40   14.40 
  16  -5   0   16.50   10.30 
 -16   5   0    7.30   11.20 
 -16   5   0    0.00   12.70 
 -16   5   0    1.70   13.10 
  16   5   0   -0.90    7.20 
  16  -6   0   14.30   11.50 
 -16   6   0    0.10    9.60 
  16  -6   0   -0.50   16.80 
 -16  -6   0   22.70   13.50 
  16   6   0   10.90    9.10 
 -16   6   0  -11.60   14.70 
 -16   6   0   17.80   12.20 
  16   6   0   22.10   16.40 
  16  -6   0    7.00   11.30 
  16  -6   0   14.80   15.00 
 -16   6   0   -1.30    9.50 
 -16   6   0   14.00   15.00 
 -16   7   0    7.40   15.40 
 -16   7   0  -11.30   13.90 
  16  -7   0    2.90   11.80 
  16   7   0   10.50   11.40 
 -16   7   0   10.70    9.50 
  16   7   0   14.10    9.50 
  16   7   0   19.00   18.50 
 -16  -7   0   25.90   15.30 
  16  -7   0  -10.00   13.60 
  16   7   0   20.80    8.60 
 -16  -8   0   14.70   16.80 
  16   8   0   11.20   12.00 
 -16   8   0  -20.90   15.00 
  16   8   0   32.80   21.60 
 -16   8   0   26.90   16.50 
  17   0   0    7.80    3.60 
  17   0   0    1.70    6.70 
  17   0   0    7.40    2.70 
 -17   0   0    1.10    2.30 
  17   0   0   -2.90    3.00 
  17  -1   0    4.20    5.70 
  17   1   0    7.50    4.20 
  17  -1   0    4.50    9.00 
 -17   1   0   -1.10    5.60 
  17  -1   0    6.50    6.00 
  17  -1   0    4.00    3.60 
  17   1   0    2.00    6.10 
 -17   2   0   -9.50    4.90 
  17  -2   0    2.80    6.70 
  17  -2   0   12.10    8.60 
 -17   2   0    1.40    4.50 
  17   2   0    0.30    5.40 
  17  -2   0   -4.00    5.80 
 -17   2   0    6.10    8.30 
  17  -2   0    6.80    5.80 
  17  -2   0   -4.20    8.90 
 -17   3   0   -2.40    7.40 
 -17   3   0  -11.40    8.40 
  17  -3   0    5.90    6.50 
 -17   3   0    2.80    5.00 
 -17   3   0    3.40    4.40 
  17  -3   0    4.30    9.90 
  17  -3   0    3.80    8.50 
  17  -3   0    8.20    7.00 
  17  -3   0    4.10   10.50 
  17  -4   0   12.00   10.60 
 -17  -4   0    1.40    7.60 
  17  -4   0   10.20   12.40 
 -17   4   0   -0.50   10.60 
 -17   4   0    6.10    6.40 
  17  -4   0   -1.20    8.70 
 -17   4   0   -2.40    7.00 
 -17   4   0   -8.20    9.90 
  17  -4   0   -7.80    7.90 
  17  -5   0   -0.10   13.80 
  17  -5   0   21.40   14.40 
 -17   5   0   -3.00    8.00 
  17  -5   0  -14.60    9.10 
 -17   5   0    6.00    9.20 
 -17  -5   0   -7.70    9.80 
  17   5   0   -1.30    6.50 
 -17   5   0    5.50   12.90 
 -17   5   0   26.60   13.30 
  17  -5   0   12.60   10.60 
  17   5   0   -2.80   14.00 
  17  -6   0   21.70   18.00 
  17  -6   0   26.70   12.00 
 -17   6   0   27.20   13.60 
  17   6   0    8.40    8.50 
  17  -6   0    8.50   13.10 
 -17   6   0    3.40   12.50 
  17  -6   0   -7.10   11.00 
 -17  -6   0   18.10   11.90 
 -17   6   0  -13.30    7.60 
  17   6   0    0.90   16.50 
 -17  -7   0    7.60   14.20 
  17   7   0  -11.00    8.40 
  17   7   0    5.00   17.50 
  17  -7   0   -0.90   14.60 
  17  -7   0   -2.00   10.60 
 -17   7   0    1.60   13.10 
  17   7   0    7.90   11.00 
 -17   7   0   41.90   15.80 
  17   8   0    8.50   20.50 
  17   8   0   11.40   12.50 
 -17   8   0   14.20   16.30 
 -17   8   0    0.20   18.00 
 -17  -8   0   10.20   16.40 
 -18   0   0  446.16   14.00 
  18   0   0  417.96   18.20 
  18   0   0  424.56   14.90 
  18   0   0  439.46   15.20 
  18   0   0  422.46   14.80 
  18  -1   0  244.78   13.50 
  18  -1   0  242.28   10.70 
  18   1   0  227.48   13.70 
  18  -1   0  226.78   15.10 
  18  -1   0  238.58   12.80 
  18   1   0  227.08   10.40 
 -18   1   0  248.88   12.30 
  18  -2   0   17.80    7.50 
  18   2   0   22.50    9.10 
 -18   2   0   25.90    7.80 
  18  -2   0   18.60    6.60 
  18   2   0   23.70    6.20 
  18  -2   0   25.80    6.80 
  18  -2   0   10.80   10.00 
 -18   2   0   28.00    5.30 
 -18   2   0   26.30    4.80 
 -18   3   0   14.10    9.30 
  18  -3   0   28.30    9.70 
 -18   3   0   31.70    5.00 
  18  -3   0   29.00    8.80 
 -18   3   0   20.50    4.60 
  18  -3   0   36.00    7.90 
  18  -3   0   11.30   11.00 
  18  -3   0   24.80    9.80 
 -18   3   0   20.40    7.80 
 -18  -4   0   19.60    7.90 
  18  -4   0    6.40   12.80 
 -18   4   0   16.10   11.50 
  18  -4   0   19.10    9.90 
  18  -4   0   28.80   13.30 
 -18   4   0   22.50    7.60 
  18   4   0   11.00   12.10 
  18  -4   0    2.00    9.40 
 -18   4   0   26.90    9.50 
 -18   4   0   11.10    6.30 
  18  -5   0   20.00    9.70 
  18  -5   0   25.20   15.60 
 -18  -5   0    9.30    9.90 
 -18   5   0    3.60    7.00 
 -18   5   0    3.30   10.00 
  18  -5   0   13.40   11.80 
  18  -5   0    0.40   14.20 
  18   5   0  -13.70   13.90 
 -18   5   0   11.40   12.90 
  18   5   0   20.50    6.80 
  18   6   0    2.90    8.80 
 -18  -6   0   14.60   12.20 
 -18   6   0   21.20   14.70 
  18  -6   0    4.60   12.80 
  18  -6   0    9.20   13.70 
 -18   6   0    3.60   11.10 
  18  -6   0   14.30   12.30 
  18  -6   0   20.10   16.00 
  18   6   0   17.90   17.20 
 -18   6   0    3.60    8.30 
 -18  -7   0   -1.30   13.70 
  18   7   0    8.70    8.60 
 -18   7   0   31.20   16.90 
  18  -7   0   10.30   15.60 
 -18   7   0   -4.10   12.50 
  18   7   0    0.80   17.70 
  18   7   0   18.70   10.60 
  18  -7   0  -11.20   12.30 
 -18  -8   0  -11.60   15.40 
  18   8   0   -2.30   20.80 
 -18   8   0  -32.00   14.20 
  18   8   0   20.40   12.00 
 -18   8   0   42.80   16.20 
  19   0   0   11.90    3.40 
 -19   0   0    6.40    1.90 
  19   0   0    5.10    6.60 
  19   0   0    6.00    3.50 
 -19   1   0   -1.10    5.00 
  19   1   0    2.50    4.90 
  19  -1   0    0.00    3.90 
  19  -1   0    4.20    6.10 
  19   1   0   -2.50    6.50 
  19  -1   0    8.40    8.00 
  19  -1   0    8.60    6.00 
  19  -2   0    2.00    5.90 
  19   2   0    0.20    5.80 
  19  -2   0    5.70    6.00 
  19  -2   0  -11.30    9.20 
  19  -2   0    3.10    6.90 
 -19   2   0  -20.20    7.50 
  19   2   0    8.20    7.20 
 -19   2   0   -5.70    3.60 
  19  -3   0    3.70    5.90 
 -19   3   0   -5.10    3.70 
 -19   3   0   -1.60    4.10 
 -19   3   0   -0.40    6.70 
  19  -3   0    3.90    7.80 
  19  -3   0    6.40   10.90 
  19  -3   0   -5.80    8.60 
  19  -3   0   -4.90    8.80 
  19   3   0  -21.90   10.10 
 -19   3   0   -3.80    8.50 
  19  -4   0   13.90   11.30 
 -19   4   0   21.50   10.10 
  19  -4   0   -6.10   12.30 
 -19   4   0  -10.70    6.30 
 -19   4   0   -1.90    7.10 
  19  -4   0    7.40    9.50 
  19   4   0    3.10   13.80 
  19  -4   0    0.80    8.50 
 -19   5   0    6.70    8.90 
  19  -5   0   14.40   11.90 
  19  -5   0   14.60   11.40 
 -19  -5   0   -2.70    9.20 
  19   5   0  -24.10   15.70 
  19   5   0   -4.00    6.10 
 -19   5   0    8.70   12.60 
  19  -5   0   -1.30   12.50 
 -19   5   0  -12.50    7.50 
  19  -5   0   17.40   15.70 
  19  -6   0   -1.20   13.00 
  19   6   0    3.10   18.90 
 -19  -6   0   -4.50   11.00 
  19  -6   0   17.40   15.80 
  19   6   0  -13.80    8.40 
  19  -6   0    2.50   12.00 
  19  -6   0   15.70   12.70 
 -19   6   0  -12.50   11.20 
 -19   6   0  -18.70    8.60 
 -19   6   0  -21.10   13.70 
  19   7   0   16.20   11.20 
  19  -7   0   15.40   12.10 
  19   7   0   11.70    8.20 
 -19  -7   0   12.90   13.70 
  19  -7   0   17.00   16.00 
 -19   7   0   12.50   15.70 
  19   7   0   -6.10   18.30 
 -19   7   0    2.60   13.20 
 -19   8   0   -7.60   15.60 
  19  -8   0   21.40   13.10 
  19   8   0  -13.80   10.40 
  20   0   0    0.10    6.40 
  20   0   0   -0.30    3.40 
  20   0   0    3.40    3.70 
 -20   0   0   -1.10    1.70 
  20  -1   0   29.30    4.90 
  20   1   0   25.30    5.50 
  20  -1   0   32.00    7.10 
 -20   1   0   40.10    6.00 
  20  -1   0   31.50    7.50 
  20   1   0   30.30    7.70 
  20  -1   0   34.60    8.90 
  20  -2   0  192.48   17.50 
  20  -2   0  216.48   13.10 
  20  -2   0  218.88   13.30 
  20  -2   0  175.98   14.90 
  20   2   0  237.68   16.00 
 -20   2   0  195.28    9.30 
  20   2   0  206.38    7.50 
  20   2   0  197.38   11.70 
  20   3   0  -10.20   10.70 
 -20   3   0   -4.30    6.40 
  20  -3   0    3.70    2.30 
  20  -3   0   14.20    8.30 
 -20   3   0    0.30    3.60 
  20  -3   0  -12.60   10.50 
  20  -3   0  -19.20    8.50 
  20  -3   0   -8.60    8.90 
  20  -4   0   35.00   14.70 
  20   4   0   42.90   15.60 
 -20   4   0   35.90    7.40 
 -20   4   0   37.90   10.70 
 -20   4   0   19.20    6.90 
  20  -4   0   11.60   13.60 
  20  -4   0   24.80    9.70 
  20  -4   0   36.10   10.70 
  20   5   0    0.30    5.90 
  20   5   0   -7.80   14.30 
  20  -5   0   -1.70   14.80 
  20  -5   0   -4.10   11.50 
 -20   5   0    9.70    7.90 
 -20   5   0   28.50   12.90 
  20  -5   0   23.40   13.70 
  20  -5   0    5.90   11.20 
 -20  -5   0   22.40   10.30 
 -20   5   0   12.90    9.30 
  20  -6   0  -13.10   13.00 
 -20   6   0   -7.20   10.60 
 -20   6   0   -8.50   11.90 
  20  -6   0  -10.70   11.50 
 -20  -6   0   -2.00   11.50 
  20  -6   0   -4.00   12.40 
 -20   6   0  -14.70    8.60 
  20  -6   0  -28.00   16.50 
  20   6   0   24.70   17.10 
  20   6   0    4.70    7.90 
 -20   7   0   38.60   15.20 
 -20  -7   0   45.60   14.20 
  20  -7   0   53.99   14.50 
  20   7   0   52.29   22.60 
  20   7   0   15.30   10.50 
  20  -7   0   17.20   16.60 
 -20   7   0   34.80   12.80 
  20   7   0   23.60    7.60 
  21   0   0   -9.20    7.50 
  21   0   0    2.10    4.00 
  21   0   0   -4.30    4.00 
  21  -1   0    7.40    4.30 
  21  -1   0   -2.90    6.10 
  21  -1   0   -9.20    7.80 
  21   1   0   -2.80    5.10 
  21   1   0   -6.40    6.00 
  21  -1   0   -6.80    6.00 
  21   2   0   -2.30    5.70 
 -21   2   0   -5.10    2.80 
  21  -2   0  -14.40    6.80 
  21  -2   0    2.30    6.20 
  21  -2   0   10.00    6.30 
  21   2   0    6.20    8.70 
 -21   2   0    4.70    3.10 
  21  -2   0   -7.30    9.70 
  21   2   0    0.20    3.00 
  21  -3   0    8.90    7.60 
  21  -3   0   -8.10    9.30 
  21  -3   0    4.10    2.00 
  21   3   0   -2.30    9.50 
  21  -3   0  -16.30   10.80 
 -21   3   0    8.90    6.40 
  21  -3   0  -21.20   10.40 
 -21   4   0   -2.20    5.80 
  21  -4   0   -2.10   10.30 
  21  -4   0   -9.40   13.60 
  21  -4   0  -17.40   11.60 
 -21   4   0    8.90    9.50 
  21   4   0    4.30   12.50 
  21  -4   0    6.90    8.90 
 -21   4   0  -11.20    5.70 
 -21   5   0    5.80   12.20 
  21  -5   0   12.10   15.20 
  21   5   0   11.80   17.10 
 -21   5   0   -0.70    7.10 
  21  -5   0   22.70   12.40 
  21  -5   0  -17.20   15.00 
 -21   5   0   -2.20    8.10 
  21   5   0   -4.20    5.80 
  21  -5   0    2.80   12.20 
 -21   6   0   -6.40   13.30 
  21   6   0    9.90    8.00 
 -21  -6   0    0.20   10.30 
 -21   6   0   -1.40   10.10 
  21  -6   0   -0.90   15.30 
  21  -6   0  -23.10   12.20 
  21  -6   0   24.00   16.60 
 -21   6   0   -6.00    8.90 
  21  -6   0  -11.80   12.50 
  21   6   0    4.00   16.70 
 -21   7   0  -14.60   11.80 
  21   7   0  -16.80   20.80 
  21   7   0   -2.90    9.90 
  21  -7   0   -5.50   15.60 
 -21   7   0  -18.30   15.20 
 -21  -7   0   15.50   12.90 
  21   7   0   -6.70    6.50 
  22   0   0   19.90    4.70 
  22   0   0   21.90    4.60 
  22   0   0   20.80    8.40 
  22  -1   0   -6.60    6.10 
  22  -1   0    6.80    6.80 
  22   1   0   14.60    5.90 
  22   1   0   19.60    6.40 
  22  -1   0    2.60    8.20 
  22  -1   0   -0.40    4.30 
  22  -2   0   -5.80    8.50 
 -22   2   0   -3.10    2.70 
  22  -2   0    7.40   10.10 
  22   2   0    3.10    8.40 
  22  -2   0   -0.50    6.30 
  22   2   0    2.90    5.80 
  22   2   0    4.80    3.60 
 -22   2   0    1.90    2.90 
  22  -2   0   -3.00    6.10 
  22   3   0   15.80   11.20 
  22  -3   0   -2.70   11.70 
 -22   3   0   -6.00    5.50 
  22  -3   0   -1.80    7.30 
  22  -3   0    5.20    5.30 
  22  -3   0   31.80   10.80 
  22  -3   0  -11.50    9.40 
  22  -4   0   36.00   11.50 
  22   4   0   14.80   13.20 
  22  -4   0   13.60   14.90 
  22  -4   0   43.40   13.90 
 -22   4   0   40.70    9.40 
 -22   4   0   36.60    6.20 
  22  -4   0   36.80   12.20 
 -22   4   0   42.50    6.50 
  22  -5   0   22.40   15.60 
  22  -5   0   19.30   12.70 
  22   5   0   12.90   14.90 
 -22   5   0    0.20    9.70 
  22   5   0   16.40    5.80 
 -22   5   0   15.70    7.90 
 -22   5   0   11.90    7.30 
  22  -5   0   19.30   11.10 
  22  -5   0  -12.70   15.60 
  22   6   0   46.70    9.40 
  22  -6   0   32.30   15.60 
 -22   6   0   43.20   14.80 
  22  -6   0   75.69   18.80 
  22   6   0   64.69   21.40 
  22  -6   0   68.09   13.80 
 -22  -6   0   60.49   11.40 
 -22   6   0   25.70    9.60 
 -22   6   0   24.00   11.20 
  22  -7   0   56.99   16.80 
 -22   7   0   79.39   17.80 
 -22  -7   0   15.90   12.90 
 -22   7   0   41.70   12.70 
  22   7   0   30.40   19.90 
  22   7   0   17.20   10.20 
  23   0   0   -6.70    7.30 
  23   0   0   -0.50    4.20 
  23   0   0    4.20    4.70 
  23   1   0    2.60    6.50 
  23  -1   0  -12.10    9.40 
  23  -1   0   -0.70    4.50 
  23  -1   0   -3.30    6.40 
  23   1   0    5.90    6.30 
  23  -1   0    2.00    6.80 
  23   2   0    0.70    8.60 
  23   2   0   -2.60    4.20 
  23  -2   0   -1.70    6.40 
  23  -2   0   -3.60   10.20 
  23   2   0    2.90    6.50 
 -23   2   0   -2.50    2.30 
  23  -2   0   -4.10    6.40 
  23  -2   0    9.30    8.80 
  23   3   0    5.00   11.50 
  23  -3   0   16.40    9.00 
  23  -3   0    6.50   12.60 
  23  -3   0    7.60    9.40 
 -23   3   0    1.80    5.80 
  23  -3   0   18.70   12.20 
  23  -3   0    8.30   11.90 
  23  -4   0    5.70   10.20 
  23  -4   0   -1.40   14.30 
  23  -4   0    1.20   12.20 
  23  -4   0  -13.00   10.40 
  23   4   0  -17.80   11.50 
 -23   4   0   -3.50    5.00 
 -23   4   0   -2.10    8.60 
 -23   5   0   -2.10    6.50 
  23   5   0   -4.90   13.70 
 -23   5   0   -8.70    6.90 
  23  -5   0   16.60   13.50 
 -23   5   0    4.80   10.80 
  23  -5   0    1.40   11.80 
  23  -5   0   23.70   13.40 
  23  -5   0   -5.60   15.90 
  23  -6   0    0.40   11.70 
  23   6   0   14.60   16.60 
  23  -6   0    7.10   16.70 
  23   6   0    6.20    7.60 
 -23   6   0   25.50   13.50 
  23  -6   0    9.20   18.40 
 -23   6   0    1.90    9.20 
  23   7   0   -8.10    9.70 
  23   7   0   -5.40   17.90 
 -23   7   0   -0.30   10.90 
 -23  -7   0   29.10   13.50 
 -23   7   0   13.50   13.20 
  23  -7   0   23.80   18.50 
  24   0   0  186.28   14.60 
  24   0   0  214.68   11.50 
  24   0   0  195.68   10.40 
  24  -1   0   15.30    7.50 
  24   1   0   12.90    6.60 
  24   1   0   18.30    7.20 
  24  -1   0    6.20    5.00 
  24  -1   0    3.50    7.10 
  24  -1   0   19.70   10.80 
  24  -2   0   38.30    8.10 
  24   2   0   40.60    5.80 
  24  -2   0   59.59    8.80 
  24   2   0   50.99    7.80 
  24  -2   0   12.90   11.20 
  24   2   0   49.20   10.00 
  24  -2   0   36.80    9.30 
  24   3   0   23.20   11.80 
  24  -3   0    6.50   13.10 
 -24   3   0    4.80    4.40 
  24  -3   0   18.30    9.40 
  24  -3   0    5.00   10.70 
  24  -3   0   25.30   13.10 
  24  -3   0   16.90    9.90 
 -24   4   0    4.20    8.90 
  24   4   0  -24.50   13.50 
  24  -4   0   -6.20   14.00 
  24  -4   0   -3.20   10.60 
  24  -4   0  -12.10    8.90 
  24  -4   0  -13.50   14.80 
  24  -5   0   -8.60   12.10 
  24  -5   0   -0.50   12.50 
  24  -5   0   25.20   14.30 
 -24   5   0   10.10   11.00 
 -24   5   0    0.30    6.30 
  24   5   0   17.20   17.20 
  24  -5   0   17.50   16.30 
 -24   6   0    7.00    8.60 
  24  -6   0   14.60   14.40 
  24   6   0   32.60    8.30 
  24  -6   0   31.30   17.10 
  24   6   0   56.29   20.70 
 -24   6   0   28.20   12.10 
  24  -6   0   50.89   18.70 
  24   7   0   32.70   22.90 
  24  -7   0    5.40   17.80 
 -24   7   0   -1.00   13.90 
  24   7   0   15.40   10.10 
  25   0   0    1.00    5.00 
  25   0   0    0.80    5.40 
  25   0   0   -4.30    8.10 
  25  -1   0    7.10    7.60 
  25  -1   0    3.30    5.10 
  25   1   0   -3.30    6.50 
  25  -1   0    4.00    9.40 
  25  -1   0   -3.30    6.90 
  25   1   0   -9.00    6.40 
  25  -2   0    5.10    7.10 
  25   2   0   -5.20    6.70 
  25  -2   0   11.80    8.60 
  25  -2   0    2.60   12.80 
  25   2   0   -6.60    9.50 
  25   2   0   -1.00    5.60 
  25  -2   0   -6.60    7.00 
  25  -3   0  -18.20   12.20 
  25  -3   0   12.10   10.20 
  25  -3   0    9.90    8.30 
  25   3   0   41.80   12.70 
  25  -3   0   -3.70   13.50 
  25  -3   0    5.00   10.90 
 -25   3   0   20.60    3.40 
  25  -4   0   -2.70   10.80 
  25  -4   0   26.60   15.50 
  25  -4   0  -11.20    9.20 
  25   4   0  -19.80   13.10 
  25  -4   0    1.80   12.70 
 -25   4   0   -0.30    8.20 
 -25   5   0    0.90    9.80 
  25  -5   0   19.90   16.50 
  25  -5   0   25.10   16.60 
  25  -5   0   -0.40   11.30 
  25   5   0   -2.30   16.20 
  25  -6   0   43.10   18.00 
  25  -6   0   31.30   17.70 
  25   6   0   20.00   17.30 
 -25   6   0    1.30    7.90 
  25   6   0    9.00    7.20 
  25  -6   0   -0.90   13.50 
 -25   6   0   18.60   12.60 
  25  -7   0    0.30   16.20 
 -25   7   0   12.30   11.90 
  25   7   0   37.90   20.10 
  25   7   0   -9.10    9.10 
  26   0   0  442.56   22.90 
  26   0   0  420.86   18.20 
  26   0   0  443.16   17.60 
  26  -1   0    3.10    5.70 
  26  -1   0   18.90    8.50 
  26  -1   0   12.00   11.50 
  26   1   0   12.20    2.70 
  26  -1   0   -2.90    7.50 
  26   1   0   13.60    2.70 
  26   1   0    8.60    7.50 
  26   1   0    8.80    7.00 
  26  -2   0   55.69   12.70 
  26   2   0   69.79    9.00 
  26  -2   0   50.99   11.90 
  26   2   0   62.69   11.40 
  26  -2   0   48.90    9.40 
  26  -2   0   66.89   15.80 
  26  -2   0   68.49    9.60 
  26   2   0   55.49    7.10 
  26  -3   0   26.70   14.50 
  26  -3   0   66.99   11.70 
  26   3   0   64.79   13.10 
 -26   3   0   60.39    5.80 
  26  -3   0   62.19   16.00 
  26  -3   0   55.99   14.50 
  26  -3   0   83.69   12.60 
  26   3   0   54.89    4.90 
  26  -4   0   10.10   15.30 
  26  -4   0   26.20   10.40 
 -26   4   0    5.50    7.50 
  26   4   0  -15.00   13.30 
  26  -4   0   34.90   16.40 
  26  -4   0    2.50   11.10 
  26  -5   0   21.40   14.80 
  26  -5   0   16.10   19.40 
  26   5   0   46.90   17.60 
  26  -5   0   -6.50   13.50 
 -26   5   0   11.20    9.60 
  26   6   0   15.40    7.30 
  26   6   0    0.20   16.80 
  26  -6   0    9.10   17.20 
  26  -6   0    1.50   14.80 
 -26   6   0    7.10   11.90 
  26  -6   0   22.40   17.90 
  27   0   0    9.50    6.40 
  27   0   0    9.00    6.10 
  27   0   0    9.50   10.90 
  27  -1   0   -8.00    8.10 
  27   1   0  -10.50    6.00 
  27  -1   0   12.40    8.20 
  27   1   0    4.00    3.30 
  27  -1   0    2.80    5.20 
  27   1   0   -5.10    8.60 
  27   1   0    1.00    3.10 
  27  -1   0    0.70   11.70 
  27   2   0   11.50    7.30 
  27  -2   0  -17.90    8.60 
  27  -2   0    1.20    9.30 
  27  -2   0    3.90    7.50 
  27   2   0   -7.00    9.50 
  27  -2   0   -4.00   14.00 
  27   2   0   -7.80    6.70 
  27  -3   0    9.90   10.20 
  27  -3   0   -4.40    8.60 
  27   3   0    1.10    4.50 
  27  -3   0  -15.90   12.70 
  27  -3   0   25.40   13.30 
  27   3   0    8.00   11.10 
 -27   3   0    1.30    3.70 
  27  -3   0    9.70   16.30 
  27  -4   0   -4.90   11.00 
 -27   4   0   -5.90    6.50 
  27  -4   0   -6.90   11.70 
  27   4   0  -10.40   13.40 
  27  -4   0  -18.70   14.90 
  27  -4   0   -1.60   12.90 
  27  -5   0   25.30   18.10 
 -27   5   0   17.30    8.90 
  27  -5   0   17.40   15.20 
  27   5   0  -16.50   15.40 
  27  -5   0    3.80   13.60 
  27  -6   0   20.60   17.80 
  27   6   0  -26.50   18.60 
  27  -6   0   -0.80   14.30 
  27  -6   0    5.70   18.40 
  27   6   0    4.60    6.80 
  28   0   0   74.49    9.20 
  28   0   0   58.99    7.90 
  28   0   0   35.70   11.40 
  28  -1   0   22.40    6.70 
  28  -1   0   23.40    9.20 
  28   1   0   28.30    4.20 
  28   1   0   23.10    8.90 
  28   1   0   28.90    6.30 
  28   1   0   26.90    6.70 
  28  -1   0   40.10    9.90 
  28   1   0   30.30    4.50 
  28  -1   0   35.40   13.40 
  28  -2   0   -2.60   11.20 
  28   2   0   -8.90    6.50 
  28   2   0    0.80    6.90 
  28   2   0   13.50    9.80 
  28  -2   0   -1.90   10.60 
  28  -2   0  -11.90   13.30 
  28  -2   0   -6.00    8.60 
 -28   3   0    0.00    3.10 
  28  -3   0  -11.70    9.40 
  28  -3   0   -2.80   13.60 
  28  -3   0    3.30   11.40 
  28  -3   0   -0.50    8.80 
  28   3   0    6.10   12.60 
  28   3   0   -1.00    5.20 
  28  -4   0   44.60   19.10 
  28  -4   0   28.10   13.40 
  28  -4   0  -10.30    9.50 
  28   4   0   -5.00   13.20 
  28  -4   0   15.10   12.00 
 -28   4   0   10.50    6.30 
  28  -5   0    0.70   11.40 
  28  -5   0  -22.60   15.70 
  28  -5   0   -5.70   16.10 
  28   5   0  -15.40   16.00 
  28  -6   0   -9.80   12.10 
  28   6   0   -1.90   16.50 
  28  -6   0    4.90   18.20 
  28  -6   0  -22.40   15.90 
  29   0   0   -2.60    6.80 
  29   0   0  -32.00    9.00 
  29   0   0   -0.70    7.70 
  29   1   0    6.00    4.30 
  29   1   0    2.90    5.90 
  29   1   0    5.30    4.20 
  29   1   0   -8.30    8.60 
  29   1   0   -1.70    6.50 
  29  -1   0   -1.00   12.40 
  29  -1   0   10.10    9.80 
  29  -1   0   -1.60    6.20 
  29  -2   0   -0.70   11.40 
  29   2   0   -3.20    6.80 
  29  -2   0   -8.20   14.50 
  29  -2   0   -5.90    7.60 
  29  -2   0    3.90   10.80 
  29   2   0   -3.50    8.80 
  29   2   0    0.90    7.10 
  29   3   0   -4.60    5.70 
  29  -3   0   13.10   10.90 
  29  -3   0   -5.80   14.20 
  29   3   0   -8.10   12.00 
  29  -3   0   10.80   12.30 
  29  -3   0   -2.40    9.80 
  29   4   0   26.40   13.90 
  29  -4   0   11.50   16.20 
  29  -4   0    2.40   11.60 
  29  -4   0   -3.20   13.50 
  29  -5   0    9.90   17.50 
  29   5   0  -26.60   15.00 
  29  -5   0   -4.90   17.10 
  29  -6   0   -8.80   18.40 
  29  -6   0  -12.60   20.90 
  29   6   0   20.60   16.90 
  30   0   0   75.89   10.20 
  30   0   0   44.80   12.20 
  30   0   0   58.39    9.00 
  30  -1   0   -7.00    9.10 
  30  -1   0   -8.30    6.60 
  30   1   0    8.60    9.40 
  30   1   0   -5.90    5.80 
  30  -1   0    0.20   12.80 
  30   1   0    8.10    5.10 
  30   1   0    8.20    4.90 
  30   2   0    7.00    9.80 
  30   2   0    2.90    8.20 
  30   2   0    3.90    7.60 
  30  -2   0   10.80   11.30 
  30  -2   0   -5.90   14.80 
  30  -2   0   -1.50   11.70 
  30  -2   0   10.40    8.50 
  30  -3   0    4.40   10.50 
  30   3   0    6.90    6.50 
  30  -3   0    6.30   16.80 
  30  -3   0   -5.50    9.60 
  30   3   0    0.60   12.00 
  30  -3   0    2.60   14.00 
  30   4   0   18.40   13.20 
  30  -4   0  -16.50   16.10 
  30  -4   0   -6.70   12.90 
  30   5   0    0.80   15.70 
  30  -5   0    0.10   17.80 
  30  -5   0   -5.30   14.60 
  30  -6   0   24.60   19.80 
  30   6   0    8.00   16.50 
  30  -6   0    9.80   16.80 
  31   0   0   12.00   11.00 
  31   0   0   11.50    7.80 
  31   0   0    2.00    8.70 
  31   1   0   17.00   10.00 
  31   1   0    2.40    5.70 
  31   1   0    2.80    5.60 
  31  -1   0   -5.40   12.80 
  31   1   0   -8.40    6.10 
  31  -1   0   -7.00    6.70 
  31  -1   0    1.40    9.20 
  31   2   0    7.60    8.80 
  31  -2   0    5.80    9.90 
  31  -2   0   -5.60   12.80 
  31  -2   0  -19.70   11.40 
  31   2   0   -4.60    6.70 
  31  -2   0  -17.70    9.10 
  31   2   0   -8.30    9.00 
  31  -3   0   13.80   17.40 
  31   3   0    0.60    6.80 
  31   3   0  -11.50   11.60 
  31  -3   0  -18.30   11.10 
  31  -4   0  -17.50   16.10 
  31  -4   0    9.30   13.70 
  31   4   0    5.50   12.80 
  31  -5   0   22.80   18.90 
  31  -5   0    4.30   15.20 
  31   5   0   -6.60   15.20 
  32   0   0   -6.00   12.50 
  32   0   0   -3.50    8.50 
  32   0   0    4.30    9.00 
  32  -1   0   44.10   14.50 
  32  -1   0   27.50   11.30 
  32   1   0   24.90   10.90 
  32   1   0   24.40    7.00 
  32   1   0   36.50    7.30 
  32  -1   0   15.20    7.70 
  32   1   0   17.40    6.30 
  32   2   0   23.30    9.80 
  32   2   0   21.00    9.50 
  32  -2   0   32.50   14.10 
  32  -2   0   20.50   13.90 
  32  -2   0    6.10   12.40 
  32  -3   0    3.90   17.00 
  32  -3   0    1.40   14.40 
  32   3   0   11.40    7.70 
  32   3   0   24.50   12.60 
  32  -4   0    5.40   14.40 
  32   4   0   -0.80   13.00 
  32  -4   0  -19.70   16.10 
  32   5   0  -16.80   15.40 
  32  -5   0  -13.80   14.90 
  32  -5   0    6.10   18.10 
  33   0   0    1.90    8.40 
  33   0   0   -1.10    8.70 
  33   0   0   -3.30   12.80 
  33   1   0    5.90    6.60 
  33   1   0    4.50   10.50 
  33  -1   0  -11.00    7.20 
  33  -1   0   22.90   14.00 
  33   1   0   -6.60    6.40 
  33  -1   0   -6.80   10.10 
  33  -2   0    4.30   10.90 
  33  -2   0  -10.40   15.60 
  33   2   0  -22.40    8.50 
  33   2   0   -0.70    2.80 
  33   2   0    8.60    8.90 
  33   3   0    7.60   10.50 
  33  -3   0   14.80   13.40 
  33   3   0   -2.00    7.60 
  33  -3   0   13.30   17.60 
  33   4   0    4.90   13.00 
  33   4   0    4.70    6.10 
  33  -4   0   10.00   17.10 
  33  -4   0   10.30   18.20 
  33  -5   0   27.30   19.70 
  33  -5   0   -9.00   15.60 
  33   5   0   -7.50   15.00 
  34   0   0   49.30   10.20 
  34   0   0   23.30   12.60 
  34   1   0   22.20    7.20 
  34  -1   0   38.10   11.40 
  34  -1   0   10.40   14.40 
  34   1   0   35.70   11.90 
  34   1   0   40.90    8.30 
  34   2   0   20.30    9.60 
  34   2   0   33.10   10.40 
  34   2   0   40.70    4.60 
  34   2   0   19.70    4.20 
  34  -2   0   31.90   16.70 
  34  -2   0   11.90   13.30 
  34   3   0    0.30    8.40 
  34  -3   0   23.70   18.60 
  34  -3   0    4.70   15.80 
  34   3   0    0.40   11.30 
  34   4   0   20.60    7.00 
  34  -4   0   24.10   17.90 
  34   4   0   22.60   16.00 
  34  -4   0    6.30   19.10 
  35   0   0    8.80   11.90 
  35   0   0   16.90    9.50 
  35  -1   0    7.90   14.80 
  35  -1   0   -2.80   10.30 
  35   1   0  -14.40    7.10 
  35   1   0    0.80   11.40 
  35  -2   0   -0.30   13.00 
  35   2   0  -14.70    4.40 
  35   2   0    9.60    4.90 
  35  -2   0   12.50   14.10 
  35   2   0    8.60   10.20 
  35   3   0    0.30    8.30 
  35  -3   0   27.20   18.90 
  35  -3   0  -26.10   14.30 
  35   3   0   20.80   11.80 
  35  -4   0   23.60   17.80 
  35  -4   0   25.00   20.90 
  35   4   0    4.80    7.00 
  35   4   0  -20.40   14.00 
  36   0   0   15.30   10.30 
  36   0   0   20.70   13.70 
  36   1   0   19.10   12.10 
  36   1   0   -5.50    7.80 
  36  -1   0   -3.30   14.50 
  36  -1   0   13.00   12.50 
  36  -2   0  -10.40   12.90 
  36  -2   0   22.10   17.10 
  36   2   0    0.00   11.10 
  36   2   0  -16.50    5.30 
  36   3   0   25.50    9.60 
  36  -3   0   44.00   19.70 
  36   3   0  -20.40   10.30 
  36  -3   0    6.90   15.90 
  36   4   0   16.30    7.60 
  36  -4   0   20.00   20.80 
  36   4   0  -14.60   14.30 
  36   4   0   26.40    8.00 
  37   0   0    5.40   10.60 
  37   0   0   10.90   14.20 
  37   1   0  -13.80   12.60 
  37   1   0  -17.60    8.50 
  37  -1   0  -17.60   12.50 
  37  -1   0  -14.80   14.10 
  37   2   0    6.70   10.90 
  37  -2   0   25.80   13.70 
  37  -2   0   30.30   18.00 
  37   2   0  -14.50    6.10 
  37  -3   0    6.00   16.20 
  37  -3   0  -33.60   12.40 
  37   3   0  -35.60    9.80 
  37   3   0   13.60   10.00 
  38   0   0    9.70   11.50 
  38   0   0   58.99   15.70 
  38   1   0   39.70   13.20 
  38   1   0   12.10    9.60 
  38  -1   0    7.30   13.60 
  38  -1   0    9.70   15.10 
  38   2   0   19.40   12.40 
  38   2   0   -9.80    7.20 
  38  -2   0  -11.40   17.50 
  38  -2   0    7.90   13.90 
  38  -3   0   29.20   18.30 
  38  -3   0   -1.10   14.30 
  38   3   0   27.10   10.50 
  39   0   0   10.10   11.90 
  39   0   0   25.20   15.20 
  39   1   0   -0.30   12.40 
  39   1   0  -24.00    9.90 
  39  -1   0  -11.20   11.60 
  39  -1   0   -6.00   14.60 
  39   2   0  -13.00   11.10 
  39  -2   0   23.50   14.60 
  39  -2   0  -18.80   16.70 
  39   2   0  -10.90    7.60 
  40   0   0   15.90   12.20 
  40   0   0   52.29   15.90 
  40   1   0  -16.20   10.40 
  40   1   0   20.10   13.60 
  40  -1   0   -9.20   11.70 
  40  -1   0    7.80   16.10 
   0   1  -1   -4.90    2.80 
   0   1   1   -1.30    2.60 
   0   1   1   -4.70    1.90 
   0   1   1    0.50    2.50 
   0   1   1   -2.30    3.00 
   0   1  -1    0.30    3.10 
   0  -1  -1   -5.10    1.70 
   0   1  -1   -1.90    2.50 
   0   1   1   -0.90    2.00 
   0  -1  -1   -6.20    1.50 
   0  -1  -1   -3.00    1.60 
   0   1  -1   -4.20    1.80 
   0  -1   1   -4.70    2.30 
   0   1  -1   -5.00    2.10 
   0  -1   1   -4.60    3.40 
   0  -1  -1   -3.50    2.40 
   0   1  -1   -3.00    2.50 
   0  -1   1    1.20    2.50 
   0   2   1  606.64   22.80 
   0  -2   1  573.44   22.10 
   0   2  -1  642.74   22.00 
   0  -2  -1  612.44   21.00 
   0   2   1  628.94   20.70 
   0  -2   1  613.24   20.90 
   0   2   1  601.44   22.00 
   0  -2   1  640.84   23.00 
   0  -2  -1  637.34   22.30 
   0   2   1  618.84   21.70 
   0   2  -1  603.94   21.60 
   0   2  -1  611.34   20.70 
   0   2   1  625.04   20.70 
   0   2  -1  620.94   20.60 
   0   2  -1  622.64   23.30 
   0   3  -1   -0.30    5.00 
   0   3  -1   -4.50    4.70 
   0  -3   1   -0.90    5.80 
   0   3  -1   10.70    6.80 
   0   3   1    5.50    6.00 
   0   3  -1   -6.80    5.90 
   0  -3  -1   -5.10    4.30 
   0   3   1    2.50    5.00 
   0  -3   1   -7.30    4.10 
   0   3   1   -3.80    4.90 
   0  -3  -1    1.60    4.10 
   0   3   1   -1.00    6.70 
   0  -3   1   -1.80    5.70 
   0   3  -1   -5.50    5.60 
   0  -3  -1   -1.70    6.70 
   0   3   1    6.20    6.20 
   0  -3   1    2.90    3.90 
   0   4  -1  164.18   13.70 
   0  -4   1  139.89    7.60 
   0   4   1  138.79   13.40 
   0  -4   1  146.59   12.00 
   0   4  -1  138.89   11.50 
   0  -4  -1  145.99    8.20 
   0   4  -1  140.99   11.80 
   0   4   1  137.69   11.10 
   0  -4   1  140.59    7.70 
   0  -4   1  137.49   11.80 
   0  -4  -1  148.09    8.00 
   0   4   1  154.68   13.20 
   0   4   1  147.29   11.90 
   0  -4  -1  159.78   13.60 
   0   4  -1  150.48   10.80 
   0   4  -1  149.79   11.00 
   0  -4  -1  133.59   11.80 
   0   4   1  132.99   10.60 
   0   5  -1    0.60    6.50 
   0   5   1    9.20    8.90 
   0   5   1    9.50    8.90 
   0   5   1   -6.00    8.30 
   0   5  -1   -9.00    9.70 
   0   5   1    7.40    6.60 
   0   5   1   15.40    7.00 
   0  -5  -1   13.00    8.60 
   0   5  -1    4.30    8.70 
   0   5  -1  -12.20    7.90 
   0  -5   1    9.20    8.40 
   0   5  -1    0.60    6.70 
   0   6   1   -2.30   11.00 
   0   6  -1    2.90   10.60 
   0   6  -1   10.50    9.80 
   0   6  -1    2.90    9.50 
   0   6   1   18.60   11.70 
   0   6   1   -3.30    8.50 
   0   6  -1    2.20   12.50 
   0   6  -1   -3.90   10.90 
   0  -6   1   -3.90    9.20 
   0   6   1  -11.60   14.40 
   0  -6  -1    5.00   10.50 
   0   6   1   -7.70   10.80 
   0   6   1   12.60    8.90 
   0   7  -1   -6.10   10.10 
   0  -7  -1    9.70    9.90 
   0   7   1    2.50   12.40 
   0   7   1   13.10   10.40 
   0   7   1  -13.60   11.90 
   0   7  -1    2.80   13.40 
   0   7  -1   17.30   13.10 
   0   7   1   -0.30   13.50 
   0   7   1    9.60   15.90 
   0  -7   1   19.30   10.10 
   0   7  -1   16.60   12.30 
   0   8  -1   18.60   14.50 
   0   8   1   15.40   17.70 
   0   8   1   15.00   14.70 
   0   8  -1   24.10   18.80 
   0   9  -1  -16.30   19.60 
   0   9  -1   -7.60   16.80 
   0  -9   1   31.00   24.30 
   0   9   1   14.20   20.40 
   1   0   1   -0.10    0.20 
  -1   0  -1    0.30    0.20 
   1   0   1    0.10    0.20 
  -1   0  -1    0.30    0.30 
  -1  -1   1  162.88    6.90 
  -1   1  -1  161.08    7.20 
   1  -1  -1  175.18    7.40 
   1  -1  -1  172.08    7.40 
  -1   1  -1  177.78    7.70 
  -1  -1   1  169.08    7.20 
   1   1   1  170.88    6.30 
  -1   1  -1  169.48    7.10 
   1  -1  -1  178.78    7.00 
  -1   1  -1  182.98    8.30 
   1  -1  -1  172.58    7.00 
   1   1   1  167.78    7.30 
   1   1   1  169.68    6.10 
  -1   1  -1  173.88    7.70 
   1  -1   1  169.78    6.90 
   1   1  -1  175.38    6.10 
   1  -1   1  176.78    7.30 
  -1   1   1  171.28    8.50 
  -1   1   1  162.18    7.60 
  -1   1   1  164.38    7.00 
   1   1  -1  180.58    7.40 
  -1   1   1  177.88    7.60 
  -1  -1  -1  182.28    7.40 
   1   1  -1  169.58    6.10 
   1   1  -1  170.28    7.30 
   1  -1   1  174.48    7.00 
   1  -1   1  174.58    7.90 
   1  -1   1  179.48    8.50 
  -1   1   1  176.48    7.20 
   1   2   1   45.30    5.70 
  -1   2  -1   38.20    5.90 
  -1   2  -1   38.30    5.50 
  -1   2  -1   47.40    7.40 
   1   2   1   30.80    5.40 
   1  -2  -1   44.30    5.90 
   1   2   1   53.49    4.20 
   1  -2  -1   39.40    5.70 
   1   2   1   37.60    3.90 
  -1  -2   1   37.10    2.90 
   1   2   1   35.60    7.30 
  -1  -2   1   44.40    7.00 
  -1   2  -1   38.90    6.60 
   1  -2  -1   23.30    4.50 
   1  -2  -1   38.00    4.40 
  -1  -2   1   43.20    6.40 
  -1   2  -1   41.00    5.30 
   1   2  -1   50.89    5.80 
   1   2  -1   43.90    3.90 
  -1   2   1   45.60    8.50 
   1   2  -1   38.00    7.10 
   1  -2   1   47.50    4.70 
  -1   2   1   30.00    5.90 
   1   2  -1   32.30    5.30 
  -1  -2  -1   29.10    6.40 
   1  -2   1   41.20    7.30 
  -1  -2  -1   39.60    3.40 
   1  -2   1   53.69    5.70 
  -1   2   1   40.10    5.50 
   1  -2   1   27.60    4.50 
   1  -2   1   44.70    5.80 
  -1  -2  -1   44.90    3.40 
  -1   2   1   47.10    6.30 
   1   2  -1   33.20    3.80 
  -1   2   1   40.40    5.60 
  -1   3  -1   40.40    6.10 
  -1   3  -1   35.90    6.30 
   1  -3  -1   38.30    6.00 
  -1   3  -1   30.00    7.20 
  -1  -3   1   43.20    7.20 
  -1   3  -1   37.80    8.00 
   1   3   1   38.80    6.60 
   1   3   1   33.50    5.10 
   1   3   1   35.90    5.50 
   1  -3  -1   41.00    3.50 
   1   3   1   42.80    6.40 
   1   3   1   28.70    8.30 
   1  -3  -1   35.10    8.20 
   1  -3  -1   32.20    3.50 
  -1   3  -1   28.30    7.30 
  -1  -3   1   35.80    7.00 
  -1   3   1   40.10    7.60 
  -1   3   1   38.60    6.00 
   1   3  -1   47.90    6.90 
   1  -3   1   33.50    3.20 
  -1  -3  -1   36.00    7.10 
   1  -3   1   36.00    3.30 
  -1  -3  -1   29.00    6.80 
  -1   3   1   43.50    8.40 
   1   3  -1   34.10    5.20 
   1  -3   1   38.90    7.60 
  -1  -3  -1   32.40    2.80 
   1  -3   1   39.00    5.80 
   1   3  -1   25.10    6.20 
   1   3  -1   36.90    8.10 
   1   3  -1   34.60    5.50 
  -1   3   1   40.10    6.00 
   1  -3   1   25.70    7.20 
  -1   3   1   43.00    7.60 
  -1  -3  -1   38.20    3.00 
  -1   4  -1    3.70    6.60 
   1  -4  -1   12.60    8.60 
   1   4   1   13.40    7.40 
   1   4   1   11.20    9.00 
   1   4   1   13.00    5.40 
  -1   4  -1    9.20    6.30 
  -1   4  -1   24.50    8.20 
  -1  -4   1    6.80    7.30 
   1   4   1   10.40    5.40 
   1  -4  -1   15.60    5.40 
  -1  -4   1   -6.90    6.90 
   1   4   1    8.70    7.00 
  -1   4  -1    7.10    8.00 
   1  -4  -1    8.70    8.80 
   1  -4  -1   10.80    5.30 
  -1   4  -1    7.80    8.30 
   1   4  -1    5.60    8.70 
   1   4  -1   13.60    7.40 
   1  -4   1   16.80    5.30 
   1  -4   1   18.90    5.40 
   1   4  -1   13.60    6.10 
  -1  -4  -1    7.20    7.20 
   1   4  -1    8.10    6.90 
  -1   4   1   12.00    8.40 
  -1   4   1    5.00    7.90 
  -1   4   1   14.00    7.00 
   1  -4   1    9.40    8.80 
   1  -4   1   11.90    7.70 
  -1  -4  -1   10.50    7.40 
  -1   4   1    5.90    6.10 
   1   4  -1   13.70    5.30 
  -1   4   1    3.20    8.10 
  -1  -5   1    9.00    7.90 
   1  -5  -1   -8.10    4.30 
  -1   5  -1   14.80    7.20 
  -1   5  -1    0.90    9.00 
   1   5   1    7.90    6.20 
  -1   5  -1   30.00   11.30 
   1   5   1   13.20    8.40 
   1   5   1  -14.80    6.90 
   1  -5  -1    4.60    8.60 
  -1   5  -1   10.50    7.90 
   1   5   1   26.40    8.60 
  -1   5  -1    0.80    7.00 
   1   5   1   -4.90    8.20 
  -1  -5  -1   14.10    8.60 
   1   5  -1    9.30    8.00 
   1   5  -1   -4.70    7.70 
   1  -5   1    3.90    8.70 
   1  -5   1   -9.90    4.20 
  -1   5   1   -6.60    8.60 
  -1   5   1    1.70    6.70 
  -1   5   1    2.30    8.90 
  -1   5   1   -3.50    7.00 
   1   5  -1   16.20    7.40 
   1   5  -1    5.60    6.10 
   1   5  -1   12.10    8.60 
   1   6   1   19.10    9.00 
  -1   6  -1   36.70    9.70 
   1   6   1    4.60   14.90 
  -1   6  -1   36.20   10.70 
  -1  -6   1   41.20    9.90 
  -1   6  -1   15.80   13.20 
   1   6   1   35.50   11.70 
  -1   6  -1    6.80    9.60 
   1  -6  -1   38.00   11.40 
   1   6   1   13.60   11.10 
   1   6   1   11.40   10.50 
  -1   6  -1    2.50   11.40 
  -1   6   1   18.40   11.70 
   1   6  -1   17.40   11.00 
  -1   6   1   21.60   12.00 
   1   6  -1   39.10   10.50 
   1  -6   1   21.80   10.60 
  -1   6   1  -11.60   16.00 
   1   6  -1   53.69   11.60 
  -1   6   1   18.60    9.40 
  -1  -6  -1   27.10   10.60 
   1   6  -1   15.80   11.30 
  -1   6   1   27.70   12.20 
  -1   6   1   24.60    9.60 
  -1   7  -1   10.10   11.50 
   1   7   1  -21.80   12.30 
   1   7   1    1.30    9.60 
   1   7   1  -23.20   15.10 
  -1   7  -1   -1.80   11.60 
   1  -7  -1   12.70   12.30 
  -1  -7   1   35.20   10.60 
  -1   7  -1   24.50   15.10 
  -1   7  -1   -7.40   12.50 
   1   7   1   -9.60   12.10 
   1   7   1   20.00   14.70 
   1   7  -1   13.30   12.30 
   1   7  -1    3.80   12.30 
  -1   7   1   11.60   10.20 
  -1   7   1   -6.70   15.70 
   1  -7   1   22.30   11.20 
   1   7  -1    9.40   12.90 
  -1  -7  -1    6.20   10.50 
  -1   7   1   -2.80   14.40 
  -1   7   1    8.60   13.20 
  -1   7   1   21.60   13.50 
   1   7  -1    9.70    9.70 
  -1   8  -1   -0.20   17.30 
   1   8   1    2.20   14.10 
   1   8   1   21.20   18.30 
  -1   8  -1    9.80   17.80 
  -1   8   1  -18.70   16.90 
   1   8  -1   13.00   21.10 
  -1   8   1   -1.50   16.10 
   1   8  -1    3.40   14.50 
   1   9   1  -11.80   22.50 
  -1   9  -1   15.50   23.30 
  -1   9  -1   -8.60   16.70 
  -1  -9   1    5.70   21.00 
   1   9   1  -20.60   13.60 
  -1   9   1   19.50   20.20 
   1  -9   1    0.50   19.50 
   1   9  -1   -6.50   16.50 
   1   9  -1    9.80   20.80 
   2   0  -1   -0.30    0.80 
  -2   0  -1   -0.50    0.50 
   2   0   1   -0.60    0.40 
  -2   0   1   -0.90    0.90 
  -2   1  -1 1334.07   41.80 
   2  -1  -1 1272.97   40.60 
   2  -1  -1 1389.36   40.60 
  -2  -1   1 1212.28   42.00 
  -2   1  -1 1327.97   41.50 
  -2  -1   1 1356.86   39.90 
  -2   1  -1 1355.76   40.60 
   2   1   1 1365.46   40.20 
   2  -1  -1 1317.67   41.60 
   2  -1  -1 1336.67   41.70 
   2  -1  -1 1361.06   41.70 
  -2  -1   1 1283.77   39.80 
  -2   1  -1 1323.27   41.40 
   2  -1   1 1321.97   40.60 
  -2   1   1 1377.26   40.70 
   2   1  -1 1317.27   40.20 
  -2   1   1 1313.57   41.50 
   2  -1   1 1274.97   41.40 
  -2   1   1 1404.26   41.80 
   2  -1   1 1310.97   40.50 
   2  -1   1 1365.86   41.60 
  -2  -1  -1 1360.96   40.10 
   2  -1   1 1387.56   41.70 
  -2   1   1 1332.27   41.60
[truncated: 4,552,813 more chars]
